# Supplementary material for: Fluorescence Quenching Properties and Bioimaging Applications of Readily Accessible Blue to Far-Red Fluorogenic Triazinium Salts
Source: J Am Chem Soc. 2025 Dec 28;148(1):1183–96. doi: 10.1021/jacs.5c17428 (PMC12814330; doi:10.1021/jacs.5c17428)
Supplement: Supplementary file 3 [file ja5c17428_si_002.zip]

Archive with 38 entries (38 files):
- ATTO495_fragment.xyz
- BODIPY_fragment.xyz
- Coum_fragment.xyz
- Cy3_fragment.xyz
- OG_fragment.xyz
- SulfoCy3_fragment.xyz
- TAMRA_fragment.xyz
- Trz_ATTO495_complex.xyz
- Trz_ATTO495_conjug.xyz
- Trz_BODIPY_complex.xyz
- Trz_BODIPY_conjug.xyz
- Trz_Coum_complex.xyz
- Trz_Coum_conjug.xyz
- Trz_Cy3_complex.xyz
- Trz_Cy3_conjug.xyz
- Trz_fragment.xyz
- Trz_OG_complex.xyz
- Trz_OG_conjug.xyz
- Trz_SiRho_conjug.xyz
- Trz_SulfoCy3_complex.xyz
- Trz_SulfoCy3_conjug.xyz
- Trz_TAMRA_complex.xyz
- Trz_TAMRA_conjug.xyz
- Tz_ATTO495_complex.xyz
- Tz_ATTO495_conjug.xyz
- Tz_BODIPY_complex.xyz
- Tz_BODIPY_conjug.xyz
- Tz_Coum_complex.xyz
- Tz_Coum_conjug.xyz
- Tz_Cy3_complex.xyz
- Tz_Cy3_conjug.xyz
- Tz_fragment.xyz
- Tz_OG_complex.xyz
- Tz_OG_conjug.xyz
- Tz_SulfoCy3_complex.xyz
- Tz_SulfoCy3_conjug.xyz
- Tz_TAMRA_complex.xyz
- Tz_TAMRA_conjug.xyz
