# Supplementary material for: Fluorescence Quenching Properties and Bioimaging Applications of Readily Accessible Blue to Far-Red Fluorogenic Triazinium Salts
Source: J Am Chem Soc. 2025 Dec 28;148(1):1183–96. doi: 10.1021/jacs.5c17428 (PMC12814330; doi:10.1021/jacs.5c17428)
Supplement: Supplementary file 3 [file ja5c17428_si_002.zip › ATTO495_fragment.xyz]

43
Coordinates from ORCA-job orca
  N   0.00038259927338     -0.71037183624863     -0.17654668283490
  N   4.83751662401576     -0.73162887367938      0.10987906824144
  N   -4.83647684783561     -0.73311647212730      0.11553959035590
  C   -1.21594504396210     -0.04792620110567     -0.06292766899785
  C   -1.21351879186419      1.38966066993177     -0.00398980571793
  C   0.00003066021195      2.07606309969399      0.00116223043062
  C   1.21379452082340      1.39005612741822     -0.00498564020405
  C   1.21660067204341     -0.04751851868118     -0.06411084137138
  C   2.46625387851745      2.06358531695547      0.05688556656825
  C   3.65318702560469      1.38397735378912      0.08129845928328
  C   3.66254960237233     -0.05212273619496      0.05810820834514
  C   2.42814208850603     -0.74103835938027     -0.01268994286978
  C   -2.42723501889331     -0.74180494705262     -0.01038620230381
  C   -3.66177145152358     -0.05326481945968      0.06172812648614
  C   -3.65282622430582      1.38285768404852      0.08429399206334
  C   -2.46612147057562      2.06282324155268      0.05873379091339
  C   6.11317003007622     -0.02089481086599      0.18319900645595
  C   4.84496403138247     -2.19074101224138      0.06818639429677
  C   -4.84332423170770     -2.19232111829148      0.07825406504994
  C   -6.11248108774174     -0.02262059018617      0.18493257403023
  C   0.00057130395827     -2.15803867846046     -0.40736907659952
  H   -0.00013950721037      3.16803240928185      0.03579820887903
  H   2.45806256236087      3.15441176494904      0.08970500462218
  H   4.58880574575864      1.93579207124391      0.12795357410144
  H   2.43411027362911     -1.82452663026992     -0.00003250662027
  H   -2.43288450229499     -1.82529983994310      0.00160662979201
  H   -4.58854094694973      1.93439387688921      0.13209698236979
  H   -2.45823566232364      3.15365453268830      0.09145680325748
  H   6.91959887570067     -0.75740632037368      0.23145740488689
  H   6.27052152836139      0.61214684403536     -0.70353534898640
  H   6.16671273963767      0.61208335597216      1.08175656659580
  H   4.29179599597367     -2.61441655784034      0.92113092500662
  H   4.38724616758251     -2.56311241484626     -0.86219025545932
  H   5.87950598595987     -2.54103816864377      0.11459167465620
  H   -5.87723161877838     -2.54315798474411      0.13400100116964
  H   -4.39260390477822     -2.56765538413718     -0.85443252347593
  H   -4.28337957689966     -2.61273785242275      0.92829085938805
  H   -6.26649663860638      0.61136212956262     -0.70165881548819
  H   -6.91899084021695     -0.75929782678593      0.22914954933317
  H   -6.16955485121728      0.60938613187581      1.08401096106518
  H   0.88323909949090     -2.42990349775724     -0.99240758006064
  H   0.00136234024408     -2.71304995798475      0.54139777318751
  H   -0.88272341869946     -2.43039249566383     -0.99121481874138
