# Supplementary material for: Fluorescence Quenching Properties and Bioimaging Applications of Readily Accessible Blue to Far-Red Fluorogenic Triazinium Salts
Source: J Am Chem Soc. 2025 Dec 28;148(1):1183–96. doi: 10.1021/jacs.5c17428 (PMC12814330; doi:10.1021/jacs.5c17428)
Supplement: Supplementary file 3 [file ja5c17428_si_002.zip › BODIPY_fragment.xyz]

30
Coordinates from ORCA-job orca
  H   -3.24771611359044      2.96088580715007     -0.88733647414682
  H   -3.24129928702805      2.96581000400669      0.88119039980173
  H   4.35321742449893      1.73844499118262      0.00160311106754
  C   2.79670450748268      0.15278528013493      0.00103970612574
  C   3.57287309227211     -1.11654240594049      0.00167040791961
  H   -4.57071073387619      2.17064115115309      0.00384318218178
  H   -3.26484660930235     -2.95846728341520     -0.01249204486424
  H   -1.72786758651564     -3.03696842381748      0.89432820071320
  H   -1.70074208923062     -3.04035353369615     -0.87289563760096
  H   -4.29627895126970     -0.51456832057344      0.00057644185613
  H   -0.58215307143534      2.94465970409539      0.00016298478227
  H   2.21465873922877      3.43007592952846      0.00099232281462
  C   3.29877827888489      1.47715721613124      0.00125797495513
  C   2.20692762937008      2.34351801643933      0.00094658504499
  C   1.04014542617300      1.53901328417054      0.00051813046915
  N   1.43463844842178      0.19670989687662      0.00060477736754
  C   -0.31045038641790      1.88883490310621      0.00015266806816
  C   -1.31060726448676      0.92836994102056      0.00004272536548
  N   -0.99624171409827     -0.43874199860592      0.00013159874661
  B   0.45168066923501     -1.01162047952453     -0.00114830642692
  C   -2.73415567638488      1.06785341621311      0.00019776820249
  C   -3.24773871527288     -0.22817308739217      0.00050209378109
  C   -2.16119095503044     -1.13846375457763      0.00051279484454
  C   -2.22128888134901     -2.62441325382767      0.00201062530700
  C   -3.48950019634040      2.35548151238405     -0.00046695385596
  F   0.66058914662595     -1.80515864940955     -1.15510440283727
  F   0.66103485038485     -1.80953362718374      1.14950802009919
  H   3.33124978651522     -1.72883817451233     -0.87954698758134
  H   3.33814417265941     -1.72349506122985      0.88851207369417
  H   4.64708462427620     -0.89912208948677     -0.00294162709466
