# Supplementary material for: Fluorescence Quenching Properties and Bioimaging Applications of Readily Accessible Blue to Far-Red Fluorogenic Triazinium Salts
Source: J Am Chem Soc. 2025 Dec 28;148(1):1183–96. doi: 10.1021/jacs.5c17428 (PMC12814330; doi:10.1021/jacs.5c17428)
Supplement: Supplementary file 3 [file ja5c17428_si_002.zip › Coum_fragment.xyz]

31
Coordinates from ORCA-job orca
  C   -3.78364758056494      0.71885613815822      0.06353018172412
  C   -2.76685526240724      1.61875029119596      0.24854316557953
  C   -1.40927629757515      1.20991674046507      0.19380755527739
  C   -1.13088449968884     -0.15431603564702     -0.06305593714570
  O   -2.15899537173185     -1.05090461707020     -0.24633612169898
  C   -3.51163030917389     -0.66869570440146     -0.19083242690339
  C   -0.29682062760725      2.06370003554224      0.37862740945567
  C   0.99651932691356      1.59273212327460      0.31213053712547
  C   1.26773480066774      0.21024991765648      0.05190513641688
  H   3.08003345743410     -3.60461360562093      0.54844990683333
  H   1.84726226280947     -2.58815417527865      1.33762718247397
  H   3.57796157688845     -2.25181068063350      1.59540573540538
  H   3.42967895679388      2.02871431297222     -1.35635060014315
  H   4.48723366978361      0.65418825664818     -1.76425861647132
  H   5.08788435124779      1.95662119042184     -0.70730225009622
  H   4.49721886929273     -0.05762878179735      0.65455114559319
  H   3.45411439951214      1.29220476062438      1.07842267522766
  H   3.83334715523513     -1.65906074702923     -0.83733414623805
  H   2.12960301841464     -1.99288218996764     -1.12337526411503
  H   0.28587858775971     -1.72025265468698     -0.31502636729211
  H   1.81678919510360      2.29382542619696      0.44428291279602
  H   -0.47760296948152      3.12285115341073      0.57195269641763
  H   -2.99160553664164      2.67001341513166      0.44356576947163
  C   2.83410435387089     -2.57783556132953      0.85461546218084
  C   4.20482193485355      1.35492726969126     -0.96575206644508
  C   3.70487790435004      0.59731797603645      0.26538343356479
  C   2.84283544426929     -1.64876131596105     -0.36133350337557
  N   2.54772320843121     -0.25629511208048     -0.01759667220933
  O   -4.32837987976113     -1.56878243968685     -0.36774109498587
  C   0.15809057108977     -0.65588544954478     -0.13392907265235
  H   -4.83146375988787      1.01128258850940      0.10274058882865
