# Supplementary material for: Fluorescence Quenching Properties and Bioimaging Applications of Readily Accessible Blue to Far-Red Fluorogenic Triazinium Salts
Source: J Am Chem Soc. 2025 Dec 28;148(1):1183–96. doi: 10.1021/jacs.5c17428 (PMC12814330; doi:10.1021/jacs.5c17428)
Supplement: Supplementary file 3 [file ja5c17428_si_002.zip › Cy3_fragment.xyz]

56
Coordinates from ORCA-job orca
  C   2.85483581127858      0.84556774778325      0.00742254358103
  C   2.48357003341583     -0.64170256009220     -0.00340663261434
  C   2.35347568102250      1.57036318200948     -1.26108939463783
  C   2.35671981649711      1.54788689648624      1.28980048336929
  C   4.37093975045750      0.77630728749259      0.00495351826810
  N   3.62372829910952     -1.38114305724793     -0.01018932618399
  C   1.22431461942190     -1.23861507410620     -0.00390191499123
  C   4.77380310009084     -0.56536803201098     -0.00514859657604
  C   5.32133051639845      1.78768201216004      0.01116448368679
  C   3.65905670828544     -2.83766067857457     -0.02043296258794
  H   -8.12695799063099     -0.16918546233202      0.00645656262393
  H   -7.44225798829995      2.21552884366133     -0.00890308354003
  H   -6.42945681799713     -1.98444110919774      0.01561713672059
  C   0.00001494876353     -0.56719932268901     -0.00018475426201
  C   6.11655593410766     -0.94031431506709     -0.00903381899391
  C   6.68090453922969      1.43532314989544      0.00731864345433
  C   -1.22420894770552     -1.23875348617271      0.00255183341050
  C   7.06723265476465      0.08944563389040     -0.00257902025245
  C   -2.48351897779998     -0.64196012099269      0.00297823547717
  C   -2.85490714439994      0.84528815444586     -0.00632747153542
  N   -3.62361383019038     -1.38150144036695      0.00941621539390
  C   -4.37100602587080      0.77589952432323     -0.00362807303746
  H   -5.02067765193090      2.83627624365915     -0.01559096397916
  H   -3.16816896134971     -3.23299580242688     -0.88120327616786
  H   -4.69941163632947     -3.17018808727737      0.03441445727446
  H   -3.14465491161052     -3.22152110920535      0.90973738237116
  H   -1.26174033018180      1.59510785415091     -1.32062726867774
  C   -2.35338040152239      1.56871898330627      1.26292033981240
  C   -2.35704335474352      1.54911064289629     -1.28796098177816
  C   -3.65883534555385     -2.83802717070095      0.01846835454213
  C   -4.77375713307202     -0.56581738929497      0.00527855054617
  C   -5.32148424922485      1.78719848827794     -0.00871327764082
  C   -6.11647710344484     -0.94088276524061      0.00899979635793
  C   -6.68102748644385      1.43472141987486     -0.00495862738035
  C   -7.06724166597460      0.08880236237524      0.00371068646343
  H   2.70196850508234      1.05667953360605     -2.16697060241237
  H   1.25833155012659      1.62277957697060     -1.28718863710487
  H   2.74746730280826      2.59558513523543     -1.26614823954682
  H   2.71247368214917      1.02139972257298      2.18547976717403
  H   2.74567253937759      2.57487501764382      1.30940878321508
  H   1.26140581090949      1.59360977257491      1.32240269361894
  H   1.18631989449553     -2.33035413796689     -0.00699256891381
  H   5.02042888826470      2.83672584593673      0.01897346611416
  H   3.14773499351275     -3.22048327046022     -0.91365446909782
  H   -0.00005585182581      0.52094529683303      0.00060928979116
  H   6.42962856137897     -1.98383777022435     -0.01665978619530
  H   7.44206811661832      2.21619118416856      0.01212122902480
  H   -1.18609957703776     -2.33049158549746      0.00418113875300
  H   8.12697059405572     -0.16845265931364     -0.00541678704494
  H   -2.70146752317419      1.05387119276566      2.16829453814411
  H   -1.25824018674333      1.62138204138698      1.28870383482279
  H   -2.74763472407967      2.59383272348740      1.26929242964975
  H   -2.71278066638783      1.02358106388463     -2.18420894728257
  H   -2.74618667017943      2.57604836643884     -1.30637623969688
  H   4.69969636425432     -3.16975329684913     -0.03324420562499
  H   3.16552938432811     -3.23333983448628      0.87733814259599
