# Supplementary material for: Fluorescence Quenching Properties and Bioimaging Applications of Readily Accessible Blue to Far-Red Fluorogenic Triazinium Salts
Source: J Am Chem Soc. 2025 Dec 28;148(1):1183–96. doi: 10.1021/jacs.5c17428 (PMC12814330; doi:10.1021/jacs.5c17428)
Supplement: Supplementary file 3 [file ja5c17428_si_002.zip › OG_fragment.xyz]

36
Coordinates from ORCA-job orca
  C   3.82109831783408      1.53652435411307     -0.27913085413002
  C   3.66883186353792      0.13372824097468     -0.18459501665927
  C   2.44613841723529     -0.46726147968773     -0.02127293561879
  C   1.28114494626810      0.33067145172397      0.05538183792542
  C   1.43775973510861      1.73308571590599     -0.03147730215472
  C   2.68307520044450      2.33709469949812     -0.19872485913338
  C   -0.03453661452613     -0.21908516276347      0.20466511947821
  C   -1.10863458897509      0.66111869735468      0.35356516053205
  C   -0.89732364556487      2.07697036686530      0.25571592862481
  O   0.36534611865562      2.57486427387612      0.04621302295612
  C   -2.45514584473690      0.22125860394647      0.55786313565183
  C   -3.45902117011771      1.13085644277100      0.65904056022333
  C   -3.27842654066129      2.58474908052201      0.57430385636967
  C   -1.91592826171078      2.99530758628581      0.36122035272186
  O   -4.24923035518454      3.38137924241996      0.68188634967072
  O   5.03391133778963      2.11640097424985     -0.43768538445169
  H   5.72583664085817      1.42464310617633     -0.46923240792736
  C   -0.19937904889517     -1.67545112318072      0.45198635916594
  C   -0.26206293192976     -2.11271379235141      1.78448384775690
  C   -0.38838433886696     -3.47198561853893      2.07731725015191
  C   -0.45290815201865     -4.40596356920195      1.03797762497298
  C   -0.39017252889505     -3.97144404843231     -0.28635183495785
  C   -0.26435990020504     -2.61116824666564     -0.59555319789219
  H   -0.55459580000479     -5.46898411985335      1.26213360005211
  C   -0.21240823431934     -2.13971594747575     -2.04423004982433
  O   -0.18862049954983     -0.87850244639011     -2.20926558052094
  O   -0.19890449331403     -3.01449912692937     -2.95369703652997
  F   4.80604538086033     -0.61671342835129     -0.25935512151522
  H   2.37546884187777     -1.55257543082292      0.04301106250248
  H   2.76848416955924      3.42149635944173     -0.26113398094796
  H   -2.66791218866844     -0.84559822895822      0.62618951759621
  F   -4.73560834951193      0.69882438495393      0.85024010536375
  H   -1.69899210070608      4.06129009200005      0.28498583478434
  H   -0.20790908645724     -1.37948378936558      2.59100257897544
  H   -0.43687536340670     -3.79930597655242      3.11690313154135
  H   -0.44254613230294     -4.67998935115788     -1.11395583945374
