# Supplementary material for: Fluorescence Quenching Properties and Bioimaging Applications of Readily Accessible Blue to Far-Red Fluorogenic Triazinium Salts
Source: J Am Chem Soc. 2025 Dec 28;148(1):1183–96. doi: 10.1021/jacs.5c17428 (PMC12814330; doi:10.1021/jacs.5c17428)
Supplement: Supplementary file 3 [file ja5c17428_si_002.zip › SulfoCy3_fragment.xyz]

62
Coordinates from ORCA-job orca
  C   2.85299383267683      0.01855578773017      0.05129554521125
  C   2.48255030664972      1.50604127289723      0.04240225154472
  C   2.33539747337157     -0.69100789145706      1.32180769535575
  C   2.37451230954472     -0.70040182418329     -1.22926160652031
  C   4.36888242605352      0.08868876629353      0.07450009986238
  N   3.62348555420805      2.24585559948166      0.06535124872164
  C   1.22405732336523      2.10301700191786      0.01607634070882
  C   4.77137636671629      1.43148050909694      0.08245363701467
  C   5.31351125563077     -0.92336725950183      0.09569584987609
  C   3.65995890595254      3.70257844395555      0.06507881524888
  H   -8.12559931750095      1.01985565266340     -0.15556887104976
  H   -6.43151967358911      2.84506633138886     -0.12346280486770
  C   0.00023762478082      1.43103596626422     -0.00355544081370
  C   6.11456500864533      1.80307167696353      0.11273544097607
  C   6.67365797264327     -0.56934554546442      0.12742530054104
  C   -1.22354765051631      2.10300158998839     -0.02575962399105
  C   7.06447636312821      0.77500107526867      0.13510413218576
  C   -2.48208978962058      1.50590593453600     -0.04792502160558
  C   -2.85266971555936      0.01841371502618     -0.05067667509221
  N   -3.62300260074506      2.24570120191507     -0.07124551693508
  C   -4.36859614696263      0.08860070346452     -0.07093719788375
  H   -5.02012527383590     -1.97393763586354     -0.08569285573007
  H   -3.22522963384108      4.09483547922811      0.85363572609719
  H   -4.69717706390804      4.03376641953919     -0.15576811653678
  H   -3.09257686706751      4.08870334107898     -0.93308114113307
  H   -1.27765706929810     -0.75088740104912      1.27382715121719
  C   -2.33732844726722     -0.69608728203498     -1.31937285305302
  C   -2.37205127841919     -0.69575337756528      1.23175448558013
  C   -3.65924910846406      3.70242023976724     -0.07597520359640
  C   -4.77097067204831      1.43134064254765     -0.08267674584361
  C   -5.31342072396404     -0.92347697006477     -0.08570394970526
  C   -6.11425459551757      1.80299299691256     -0.11021693787572
  C   -6.67354444079984     -0.56943879814395     -0.11424866350108
  C   -7.06428222935828      0.77499875780385     -0.12555606171405
  H   2.72636419944687     -1.71716665034888      1.34228271756988
  H   2.67541539994658     -0.16843063584789      2.22577522459399
  H   1.23995308290008     -0.73922555224014      1.33560552106418
  H   2.73652261805357     -0.18100812561274     -2.12645104932822
  H   2.77138693591577     -1.72444597121141     -1.23296114988853
  H   1.28016064008275     -0.75545742398456     -1.27311788546750
  H   1.18601030881946      3.19466517384584      0.01063227341235
  H   5.01987447602034     -1.97372514833460      0.09867944289855
  H   3.08825572219761      4.09196938604337      0.91739740238028
  H   0.00011158066090      0.34298107171719     -0.00117130839062
  H   6.43191753793956      2.84515273960392      0.12307210079139
  S   7.91821778143503     -1.86723967927525      0.09503649650380
  H   -1.18550983762673      3.19466333317261     -0.02490814080356
  H   8.12576053527941      1.01970282701352      0.16771641961054
  H   -2.72819412145566     -1.72236666821069     -1.33504277016559
  H   -2.67908902819291     -0.17713092936323     -2.22476772393829
  H   -1.24189593590633     -0.74417035945137     -1.33497800482532
  H   -2.73232924005663     -0.17288019849832      2.12761962618967
  H   -2.76912245147862     -1.71969512918504      1.24007482892730
  H   4.69744927611712      4.03402664861299      0.15009954910055
  O   9.13754599020527     -1.27608528028786      0.68901402245541
  O   7.35421691239113     -2.97938614263118      0.89303033571969
  O   8.07671685461441     -2.20758212696110     -1.33964778321304
  S   -7.91891891888733     -1.86625763617543     -0.07140930949596
  O   -7.35929649171961     -2.98223591568256     -0.86707437959913
  O   -8.07181386891431     -2.20033570046392      1.36535309501094
  O   -9.14021425030070     -1.27635124597462     -0.66266662573020
  H   3.23168547182924      4.09186204643024     -0.86852525697592
