# Supplementary material for: Fluorescence Quenching Properties and Bioimaging Applications of Readily Accessible Blue to Far-Red Fluorogenic Triazinium Salts
Source: J Am Chem Soc. 2025 Dec 28;148(1):1183–96. doi: 10.1021/jacs.5c17428 (PMC12814330; doi:10.1021/jacs.5c17428)
Supplement: Supplementary file 3 [file ja5c17428_si_002.zip › TAMRA_fragment.xyz]

51
Coordinates from ORCA-job orca
  C   3.55978411777028     -1.68012893759275     -0.13030538693497
  C   3.63626637702246     -0.25410318800986     -0.27078927455197
  C   2.49758642330290      0.51204369288144     -0.30793728305395
  C   1.20238036850967     -0.06278990326618     -0.21033714346596
  C   1.14506699924936     -1.47642038753432     -0.07369757081983
  C   2.27502831206432     -2.27326583841656     -0.03302412702872
  C   0.00398781588827      0.69084807067298     -0.21242183557823
  C   -1.22682451521986     -0.00766657375779     -0.18092809188882
  C   -1.23019693725544     -1.42272824625403     -0.04743527436342
  O   -0.05691232675217     -2.12701555291313      0.02504690248214
  C   -2.49648894317425      0.62553045412489     -0.24623365464059
  C   -3.66740673401924     -0.08863339968637     -0.18461926752248
  C   -3.65218817780879     -1.51742833049903     -0.05195466850652
  C   -2.39378179883023     -2.16809496439647      0.01587383481119
  N   -4.81018351967315     -2.22366211890356      0.00362188321250
  N   4.68571070910367     -2.43759292385920     -0.09506195740159
  C   6.00629814252692     -1.81896166456585     -0.18886358817100
  C   4.58985385369902     -3.88723516530802      0.04521647561741
  C   -4.77741534976324     -3.67696118132328      0.13657703178508
  C   -6.10298676564641     -1.54558487993925     -0.06118619562386
  C   0.03322075117228      2.14322917914451     -0.53299406939900
  C   0.02807485056034      2.52252519756879     -1.88396229666410
  C   0.05469376320902      3.87347752271104     -2.23606606248512
  C   0.08697186407699      4.85502995376534     -1.23959537788076
  C   0.09159447772323      4.47723084665432      0.10345393404496
  C   0.06485824610882      3.12600024285996      0.47026745943550
  C   0.06872114929970      2.70175209758084      1.93188161842413
  O   0.04393497328972      1.44382489748632      2.13091252364752
  O   0.09477240674549      3.59792397308209      2.81878556836811
  H   4.60606024742220      0.23165184335793     -0.34901543662073
  H   2.57836581644832      1.59449682078634     -0.41012920013830
  H   2.14744938909407     -3.34806492697870      0.07123626982729
  H   -2.53035919779237      1.71091931787525     -0.34326609129116
  H   -4.61593418879879      0.44054322525854     -0.23698938220599
  H   -2.31264514211758     -3.24792411837420      0.11457952169418
  H   6.12649460211580     -1.27683170899334     -1.13921117076142
  H   6.17805856398214     -1.11578929634649      0.64050823705737
  H   6.76450147996074     -2.60532503893118     -0.13951150615510
  H   4.09463229753285     -4.16298293311838      0.98963847439243
  H   4.02007649264139     -4.32829834800753     -0.78753530473886
  H   5.59756734651339     -4.31136902045441      0.04217345503516
  H   -4.27274041344924     -3.97896555204444      1.06781149181335
  H   -5.80348366181982     -4.05418218975232      0.15648597049578
  H   -4.24869611870625     -4.14027825900968     -0.71121546684279
  H   -6.21597717252409     -0.99104449932208     -1.00521763535766
  H   -6.89462919182758     -2.29751425170762     -0.00352955439085
  H   -6.22798037615830     -0.84217608706128      0.77634290489234
  H   0.00302662074424      1.75299031118837     -2.65742979700456
  H   0.05037598218782      4.15801017766622     -3.28932398797527
  H   0.11588528130832      5.22485380346188      0.89725408145081
  H   0.10836895116305      5.91133085180024     -1.51233369392364
