# Supplementary material for: Fluorescence Quenching Properties and Bioimaging Applications of Readily Accessible Blue to Far-Red Fluorogenic Triazinium Salts
Source: J Am Chem Soc. 2025 Dec 28;148(1):1183–96. doi: 10.1021/jacs.5c17428 (PMC12814330; doi:10.1021/jacs.5c17428)
Supplement: Supplementary file 3 [file ja5c17428_si_002.zip › Trz_ATTO495_complex.xyz]

100
Coordinates from ORCA-job orca
  H   -7.09890442177593      2.35928352458222      1.95183626209637
  H   -5.44392779996416      2.89157959318593      1.63108714717029
  H   -7.06841326180571      4.11936893143151      0.18840138543848
  H   -5.98852564164922      3.12153237008986     -0.80663374268249
  H   -8.86287795825354      2.43534289737906      0.04752961157137
  H   -8.32218628212502      2.79124334538422     -1.60111675473063
  H   -8.58705455041234      0.29408538698462     -1.15140511618559
  H   -6.94378661741919      0.73662525859760     -1.64853504950065
  H   -7.89372869217083      0.25170602676296      1.23242005849700
  H   -6.87146193944724     -0.82467664101062      0.26075915809125
  H   -1.46007235603452      1.45631350921979      1.47063769531671
  H   -3.69421431547972      2.38326291026326      1.30990634889311
  H   -5.25672429471352     -1.62607846336984      0.62858873106956
  H   -3.04221660619926     -2.51088782652086      0.78258332173323
  H   -0.69563563998320     -5.16888284932742      1.74805697069904
  C   4.76131214851431      1.93786936428376      2.46628090968377
  C   3.43878309292945      2.39596225878685      2.47834802592564
  C   2.39211116101748      1.51737638879891      2.20734820612051
  C   2.65851293413321      0.16749967593972      1.91816816215297
  C   3.98887204103441     -0.28624286331289      1.90542069889898
  C   5.03144452299006      0.59690382232750      2.17791398125667
  H   0.39991329194144     -6.27772655295932      0.90284303416590
  H   -0.43934504110377     -5.02243676418393     -0.02430925995932
  H   1.17672069947965     -4.51356784047778      3.36020795060280
  H   2.19099648657665     -5.73284865784002      2.54259116411191
  H   2.78450378837136     -4.05907642431791      2.71834656559269
  C   1.54197239760094     -0.75413684520829      1.63171867715756
  N   0.30621164983133     -0.24813231018487      1.54201563447312
  C   -0.70991621535605     -1.09590709509031      1.26484374159989
  C   -0.40529735530532     -2.47814520291650      1.09976166729906
  N   0.84515125822220     -2.88229333115280      1.24885450348240
  N   1.86782130316658     -2.05766476359531      1.49755435897616
  C   1.25884416234402     -4.35430206013145      1.18691443555639
  C   2.27051147064073     -4.49500125308564      0.04569796055219
  C   1.89552675242018     -4.67598169814508      2.54535953200014
  C   0.04346587481709     -5.24066690840101      0.93821444529615
  C   -2.05030919665829     -0.59977354381274      1.15938509305989
  C   -3.16652550643944     -1.43518190405352      0.90344652755599
  C   -4.44302562618288     -0.92906243208964      0.80929058200014
  C   -4.70595625400969      0.46734846812437      0.97142873865815
  C   -3.57219870198008      1.30727037769351      1.21674575498889
  C   -2.30335982583925      0.78760646677776      1.30370878241979
  N   -5.96323240515878      0.97398430740952      0.90377939968756
  C   -7.13232423798998      0.22083396801200      0.43469410699026
  C   -7.68994957486259      0.85363143609941     -0.84721677453341
  C   -8.01176328597331      2.33783421455523     -0.64828120762175
  C   -6.80479380236999      3.08268705647993     -0.06840120243100
  C   -6.29889426653921      2.37392790464763      1.19160367632417
  H   3.22391820141842      3.44235420130362      2.69825658036120
  H   1.35947566946976      1.86314322541383      2.21467371510193
  H   4.19746623572540     -1.32784062969921      1.66798551251185
  H   6.06166717005758      0.24010526102405      2.15355861496127
  H   -1.15164919085728     -3.23089004160402      0.87812422466498
  H   2.66037846474389     -5.52082939021535      0.05785359299802
  H   1.78738186831752     -4.32044160373905     -0.92441675637978
  H   3.10642673896735     -3.79706630587821      0.17209321209847
  H   5.58113437687401      2.62697738301665      2.67279439755778
  N   1.30337068804851      1.30133891072703     -1.29600958652226
  N   5.95058001446569      2.49839944170061     -0.69722246531062
  N   -3.29848397535423      0.21141546295663     -2.33540408926267
  C   0.32061364377249      0.38958836221290     -1.65931869878133
  C   0.69641339658114     -0.98467603484856     -1.85505930481376
  C   2.04239910146340     -1.34241065539008     -1.78928122160366
  C   3.03025118652322     -0.39155002962170     -1.54327968390629
  C   2.65403733932781      0.97556964773348     -1.30381844390972
  C   4.41173484123081     -0.72832899905852     -1.50117241668165
  C   5.37271915719253      0.20527190801214     -1.22933722382136
  C   5.00307641517877      1.57229474697643     -0.99205158352512
  C   3.63840153836068      1.93414513888507     -1.06591749202458
  C   -1.00800377906954      0.77660384937595     -1.83799822308195
  C   -2.01070399331681     -0.17302367586705     -2.14198551362483
  C   -1.64303143226210     -1.55640463271242     -2.25246741248943
  C   -0.33233563427839     -1.93027234700591     -2.12766098863175
  C   7.35914063030378      2.12320151502220     -0.59647930426596
  C   5.57279575317689      3.89042887293075     -0.47898607293924
  C   -4.31096232323873     -0.75922627648820     -2.74277002044993
  C   -3.65409787847325      1.62584543043629     -2.30952568019406
  C   0.90150434007010      2.64776069480328     -0.88299984676652
  H   2.33013837523114     -2.38175849347082     -1.95312219441951
  H   4.68959340094831     -1.76849722433416     -1.67821728137516
  H   6.41722282872045     -0.09325089377178     -1.18689338149162
  H   3.36261484677101      2.97145366524225     -0.92103961479209
  H   -1.28432031314382      1.82116141181915     -1.75847705373012
  H   -2.40041800760118     -2.30908805872464     -2.45556856344522
  H   -0.04716540722358     -2.97752609228772     -2.23981884967415
  H   7.75019681933095      1.76058607225627     -1.55971823094807
  H   7.93409562522866      3.00408364089816     -0.29843161069532
  H   7.50654079636156      1.33949139258797      0.16145497630827
  H   4.84358051618575      3.97636010424956      0.34137175053477
  H   6.46515668797524      4.46263938581350     -0.21176555650405
  H   5.13002412731445      4.33047584659917     -1.38694223579910
  H   -4.05632655246989     -1.22658181693926     -3.70680627682886
  H   -4.43064692063710     -1.54752971298739     -1.98579172008467
  H   -5.26717257699886     -0.24082625708896     -2.84980288215531
  H   -3.16839824363026      2.17732076891768     -3.13154078877871
  H   -4.73813663620395      1.71985593560487     -2.41380805808536
  H   -3.35704596226352      2.08296520212663     -1.35531444728704
  H   1.59577334808619      3.00946802977776     -0.11937577543229
  H   0.89343240960367      3.34417842278894     -1.73359296981662
  H   -0.09434202613367      2.60273377679086     -0.43454092719012
