# Supplementary material for: Fluorescence Quenching Properties and Bioimaging Applications of Readily Accessible Blue to Far-Red Fluorogenic Triazinium Salts
Source: J Am Chem Soc. 2025 Dec 28;148(1):1183–96. doi: 10.1021/jacs.5c17428 (PMC12814330; doi:10.1021/jacs.5c17428)
Supplement: Supplementary file 3 [file ja5c17428_si_002.zip › Trz_ATTO495_conjug.xyz]

111
Coordinates from ORCA-job orca
  H   -5.38674875443932     -1.55964715716282     -0.59441100020474
  H   -6.57355250096961     -1.51583838380756      0.71331422521791
  H   -6.82232898362953     -0.03941102719303     -1.97079315128395
  H   -7.71333203218108     -1.50561300285753     -1.51265525970207
  H   -9.08230342650506      0.62426753997067     -1.17918346267214
  H   -8.87370665421854     -0.31860918925364      0.30449104094395
  H   -7.29723590135894      2.20436068341992     -0.47967501958091
  H   -8.45717316106178      2.04231160505150      0.85435273571232
  H   -6.10644825339073      1.88819988389293      1.70621886236316
  H   -6.97077233092419      0.36842328438986      1.96328805283659
  H   -2.40235001062351      3.55515526507776      0.48574415589379
  H   -4.58844925406508      2.73174933095182      1.04600890219476
  H   -3.73176643348188     -0.96266806185827     -1.09995230843553
  H   -1.52397999297677     -0.11931361978769     -1.62000379882971
  H   0.52794369406045      5.88873245359579      0.71102649590010
  C   4.20976397305378     -1.63999751050491     -2.54383925837808
  C   2.85835210299753     -1.63492227512391     -2.92459259438309
  C   2.06549648766176     -0.52233822408703     -2.69274399242883
  C   2.61661257348551      0.62812706006111     -2.09965168526528
  C   3.99444932359158      0.67808719793603     -1.84414025142944
  C   4.77980179325570     -0.45766838689165     -2.05767231156138
  H   -0.07046397893980      6.27169081917357     -0.93970734894452
  H   1.28730479790682      7.17440687912060     -0.24620539285175
  H   1.31157593176320      5.62534321710374     -2.97252623777134
  H   2.61263145972444      6.65749740289086     -2.31960097626436
  H   2.96219304316376      4.96413329914563     -2.76066277722064
  C   1.69498678307689      1.68063696760996     -1.64230846732567
  N   0.43356202066684      1.29785904713759     -1.42045200810910
  C   -0.42764544617431      2.19517915046341     -0.90099468431594
  C   0.05054335632835      3.51537412014970     -0.66389540075515
  N   1.30152192479891      3.81277857235706     -0.98271849936042
  N   2.18699642566819      2.92238515645589     -1.45332055532954
  C   1.86028679288861      5.23463772463381     -0.89787820637453
  C   3.10810578279351      5.18813864369993     -0.01263923406238
  C   2.20781353978564      5.63756339916898     -2.33725207416929
  C   0.82235715770711      6.18247526249362     -0.30602894310127
  C   -1.77042339382697      1.78080355821511     -0.61464937371840
  C   -2.20909944896422      0.50213373688146     -1.04542144987524
  C   -3.46156467089268      0.02803334239660     -0.74646565052094
  C   -4.37171938040568      0.79002772028388      0.05235574153942
  C   -3.93605848732312      2.08983366902742      0.46013619924238
  C   -2.68500738169251      2.56405015303716      0.12983452542347
  N   -5.57351696090120      0.28446128508181      0.43170531354843
  C   -6.57192163666456      1.04556448153741      1.19019489001691
  C   -7.70558141676223      1.49892285906111      0.26248599476276
  C   -8.33661419954512      0.29131771165275     -0.44218725370458
  C   -7.26996136081621     -0.57854628865899     -1.11989803865624
  C   -6.15562242056271     -0.94016802201013     -0.12851597707845
  H   2.40829667982947     -2.53864238138308     -3.33903738784916
  H   1.00107414959348     -0.54523860848903     -2.92062831072035
  H   4.42955968861486      1.56933222891267     -1.39319393642484
  H   5.83451911206180     -0.44539058162332     -1.77940656035821
  H   -0.57041187851754      4.31214081617174     -0.27146642615567
  H   3.84003223492691      4.47038893786831     -0.39921326460126
  H   3.56105733399071      6.18757156207927     -0.00772262020353
  H   2.84315261015133      4.92254788564185      1.01883387053247
  C   4.95217157617790     -2.96295897314942     -2.52700102774338
  H   5.05603823202261     -3.38088709568760     -3.53706177847554
  H   5.95412467668358     -2.83814442021267     -2.09859317771602
  N   4.19352790239369     -3.93342808823320     -1.72817340598420
  H   3.51868213983930     -4.51658375041935     -2.21569382900345
  N   0.56551260263193     -1.57309601728980      0.96488691322726
  N   4.58112569191696      1.11912718359086      1.46112548678801
  N   -3.37725475184052     -4.39029773750229      0.87312495666187
  C   -0.77215467340607     -1.80786018978191      1.26252985695654
  C   -1.52212976079503     -0.77878334026698      1.93260704427185
  C   -0.91758018994487      0.44708805926123      2.19936422936946
  C   0.42778445880970      0.66191615274672      1.90781788356626
  C   1.21391642120780     -0.40404508498469      1.34929574120298
  C   1.07021832766605      1.90211237770770      2.16942335003325
  C   2.41439242978850      2.07062739500474      1.97703398629819
  C   3.22891761088707      0.97180784946518      1.54139634673600
  C   2.59715482300497     -0.25141413167707      1.21614140849268
  C   -1.40166941642085     -3.00793558833779      0.92430905953957
  C   -2.76525149934957     -3.23141417128927      1.23131883602951
  C   -3.49304894028809     -2.21545542277845      1.93736594715162
  C   -2.88075203679347     -1.03743297027538      2.26324892116701
  C   5.45309602611109     -0.04370868707705      1.33622031062219
  C   5.21773076422848      2.36914112636126      1.87085534325208
  C   -4.77395329430389     -4.63984294621655      1.22487309805402
  C   -2.63588083690914     -5.41940664836001      0.15153330085252
  C   1.32828264149946     -2.58198147019146      0.21077553667112
  H   -1.50381779244885      1.24831132037871      2.65365680503004
  H   0.46449750986255      2.72418479655406      2.55437791227805
  H   2.86978610173794      3.02801579306231      2.21204259704050
  H   3.20706287699354     -1.08369540861488      0.88076414601030
  H   -0.84112109681315     -3.79913004886574      0.44073142283160
  H   -4.53589403216041     -2.37148800391007      2.20134549475285
  H   -3.43913437768391     -0.25329242958682      2.77603073295374
  H   5.08734251106561     -0.74561339209308      0.58092448759661
  H   6.44935124694713      0.29584597949761      1.03406601106639
  H   5.53542031061759     -0.58235765873881      2.29622406316952
  H   6.28034785941151      2.31264701828944      1.61655699930294
  H   4.78425530233381      3.22217470598593      1.33550679368018
  H   5.12387041564137      2.54346677945559      2.95571537660103
  H   -4.91984466392298     -4.63257254372614      2.31585584714825
  H   -5.43849913761030     -3.88642904661818      0.77665592145870
  H   -5.05904750715940     -5.62381835231470      0.84288351999432
  H   -2.22910407745546     -5.02307254613258     -0.79192713806324
  H   -1.79896923078573     -5.80621048395661      0.75480076681452
  H   -3.31205151423851     -6.24702998591578     -0.07929188733199
  H   2.06035541813669     -2.03793455311403     -0.39693621452699
  C   2.01781588763945     -3.62183656263492      1.09951750872412
  H   0.64721419785153     -3.06246989662746     -0.50166010441212
  C   2.91628263131158     -4.55769341276286      0.27433081374328
  H   2.63093891329383     -3.10724368624433      1.85307411865371
  H   1.26548821705023     -4.21521934944914      1.63787226792094
  C   4.03382436745178     -3.76484387773955     -0.38962786357750
  H   3.37602715482046     -5.29885094149777      0.94536020324048
  H   2.32569515331538     -5.10771785886531     -0.47289173230932
  O   4.74096430394685     -2.97804310772937      0.26128582853712
