# Supplementary material for: Fluorescence Quenching Properties and Bioimaging Applications of Readily Accessible Blue to Far-Red Fluorogenic Triazinium Salts
Source: J Am Chem Soc. 2025 Dec 28;148(1):1183–96. doi: 10.1021/jacs.5c17428 (PMC12814330; doi:10.1021/jacs.5c17428)
Supplement: Supplementary file 3 [file ja5c17428_si_002.zip › Trz_BODIPY_complex.xyz]

87
Coordinates from ORCA-job orca
  H   -2.85372929694085      2.60723121621250      1.98081049316931
  H   -1.09803652779891      2.87077374851204      1.81905085470105
  H   5.05311983016621     -1.46186693716001      1.90255437241482
  C   2.99759609528618     -2.23209518116416      1.56429191068295
  C   3.18785121796430     -3.68253134850650      1.29086513937359
  H   -1.78670258659377      2.42527095849878      3.38960300681340
  H   -2.54714681311190     -3.40380357891440      1.94751675737845
  H   -2.27931153279774     -3.11315363388150      0.22244627734809
  H   -3.77788691778447     -2.52742561419736      0.99918044499527
  H   -3.75333799749136      0.02228749317368      1.70838654904559
  H   1.03097603374988      1.62234699742186      2.27663839934902
  H   3.78193372221741      0.91323289496169      2.31823756666210
  C   3.98593305592015     -1.26399425018628      1.86132701521696
  C   3.33767625169698     -0.04683134528194      2.07279560325863
  C   1.95141949695274     -0.28107987904240      1.90466648812186
  N   1.77277396211613     -1.63228177393284      1.58548274022806
  C   0.85539383596891      0.57480738776747      2.03361575277904
  C   -0.44184434884928      0.12068132021899      1.86730805255050
  N   -0.70147571887630     -1.22068164529901      1.54725127902791
  B   0.39200663937988     -2.30434350215636      1.33645640965294
  C   -1.69190166552124      0.80915559228853      1.97733976045138
  C   -2.67993687749083     -0.14085446088300      1.73026095135697
  C   -2.04911101417847     -1.37953335750321      1.46152216054233
  C   -2.70084065596448     -2.67465684509792      1.13738480558493
  C   -1.86669488106140      2.25323847361317      2.30422350834396
  F   0.32792839805634     -2.81292434837317      0.01283144792561
  F   0.19893092535717     -3.37419315037416      2.24215543631844
  H   2.67525982703540     -3.98586711038164      0.36731724692671
  H   2.77078810119406     -4.29275744114318      2.10624269808314
  H   4.25586668291240     -3.91114135782311      1.19747654023521
  H   -5.43787748164744      2.84205342310064     -0.97082661028564
  H   -6.92791889801923      2.05397273803978     -1.49993305427488
  H   -5.53409971229442      1.57644371979400      1.19649815691725
  H   -7.00763485992502      2.53741351470561      0.96112055491316
  H   -7.49678770126641      0.15040848718260      1.73286918307267
  H   -8.25997708743293      0.56669711086048      0.19071751085738
  H   -5.69454243642237     -1.08935086818648      0.56189851626283
  H   -7.25797433051765     -1.66706982737799     -0.04697684021143
  H   -5.66051931105912     -1.24840574355712     -1.93475352219368
  H   -7.04659822846986     -0.15743364682960     -2.03498712127304
  H   -1.42402738402805     -1.55206700570849     -1.94092602596777
  H   -3.81787074342424     -1.43047047023318     -1.91220131665341
  H   -3.58335444360943      2.79535738892283     -0.88814533216279
  H   -1.16396301258810      2.63260537638458     -0.88549189057028
  H   3.09968703462928     -3.65634113559880     -3.28528529826857
  C   4.60048477900237      4.51273591337751      1.10053797596560
  C   5.27910423169499      3.48528702251478      0.43461308937443
  C   4.56535610675829      2.48718999747694     -0.22611175050345
  C   3.15934486036460      2.51048511879245     -0.22911500217237
  C   2.48269381847847      3.54666133238820      0.43690802468040
  C   3.20134547586635      4.54063157071005      1.09933538360276
  H   1.59951366542688     -2.76479940851245     -3.56642718494172
  H   2.03355263142840     -3.29358231620371     -1.90805288371695
  H   5.07005247208866     -2.68355783812368     -2.32223150099586
  H   5.09741012407630     -1.02303505877138     -1.67150294424958
  H   4.20084816639992     -2.30281823661453     -0.81438007441664
  C   2.38688140925214      1.43566466497924     -0.88029354824340
  N   1.05150910092498      1.52813784001527     -0.89064622441048
  C   0.35042981297550      0.48759574970468     -1.39174718680201
  C   1.07173482903442     -0.62743963309763     -1.90111432114658
  N   2.39502275884215     -0.57920681779526     -1.92290142138944
  N   3.10738817988870      0.42685014010099     -1.41058578406372
  C   3.23995991772165     -1.62910871497506     -2.64788536744844
  C   3.62062813260017     -0.98579976776477     -3.98913963363987
  C   4.48095449916274     -1.91795889792220     -1.80176822092576
  C   2.42604256023565     -2.90402927882643     -2.85689911461631
  C   -1.08376007222696      0.54016700328889     -1.42581688867753
  C   -1.75658857095024      1.75159808061944     -1.12791177807678
  C   -3.12807965613560      1.83929768185890     -1.13203051300160
  C   -3.94174365531451      0.69732309598571     -1.40936170638755
  C   -3.25889824791686     -0.52052375798911     -1.71310232385393
  C   -1.88408457838520     -0.58705692739346     -1.73053795919022
  N   -5.30067113278062      0.76894930956265     -1.39322653206242
  C   -6.16298071996865     -0.41895366023722     -1.43133493965090
  C   -6.59135678311171     -0.79283689699746     -0.00572740699530
  C   -7.28657925626188      0.39068697300730      0.68012810808050
  C   -6.44521744505063      1.67047910408441      0.58368111457390
  C   -6.03215349394181      1.93060205006080     -0.87090826506994
  H   6.36957516295531      3.46110981209272      0.43432111436470
  H   5.08921194687594      1.68019864547400     -0.73617813424536
  H   1.39342455829899      3.55369290502391      0.43600756291834
  H   2.66915431910123      5.33812124692271      1.61936510623757
  H   0.59672823216851     -1.50090600679453     -2.32846383636882
  H   4.19119555546013     -0.06215845626169     -3.82803683099236
  H   4.24607579173609     -1.69347453584908     -4.54865361306374
  H   2.72397043640356     -0.76133637150940     -4.58269860573302
  H   5.16193715648348      5.28990594523205      1.62113512085385
