# Supplementary material for: Fluorescence Quenching Properties and Bioimaging Applications of Readily Accessible Blue to Far-Red Fluorogenic Triazinium Salts
Source: J Am Chem Soc. 2025 Dec 28;148(1):1183–96. doi: 10.1021/jacs.5c17428 (PMC12814330; doi:10.1021/jacs.5c17428)
Supplement: Supplementary file 3 [file ja5c17428_si_002.zip › Trz_BODIPY_conjug.xyz]

95
Coordinates from ORCA-job orca
  H   -1.76608847047955      3.15717265695466      3.09637414635811
  H   -2.57146596609726      3.10012506724191      1.52351318223267
  H   5.41887909673097     -0.41562705898029      0.96552302674000
  H   -7.16870825619997     -2.85513655731015     -0.24772203791388
  H   -5.41148031158063     -3.05526619789856     -0.22575507884102
  H   -6.42346247414854     -3.88735528388230      1.90200284751974
  H   -5.35550048465336     -2.50341121182369      2.20635162530765
  H   -8.42385758391297     -2.45018087843860      2.03608462522092
  H   -7.45054279891879     -2.17003433216602      3.48881638705972
  H   -8.29999459867438     -0.01716914826071      2.40620815121115
  H   -6.52844104041401     -0.07430982388703      2.51642800122413
  H   -8.18501126852645     -0.79769066604341      0.03096541011011
  H   -7.26533429564781      0.69550068219954      0.24594352178289
  H   -3.67233589705129      2.67879788463393     -0.74786748170622
  H   -5.69952489913883      1.59610412315588     -0.09637209032461
  H   -3.82056729184304     -2.28306221766331     -0.73235681024444
  H   -1.77378228074600     -1.15891075146371     -1.37289796753751
  H   -1.65435185093934      5.55903824217233     -1.84103266825807
  C   3.43612882881834     -1.39975822773843      1.24582893434684
  C   3.73208984700463     -2.85732529330324      1.41948878897024
  C   5.07169765377320     -3.32861984460022      0.82137334073608
  C   4.99583548661249     -3.34599158121933     -0.69672863854276
  O   4.21972484745789     -4.11138773852212     -1.29026085064703
  N   5.79427459886829     -2.46231048138865     -1.35424954782460
  C   4.34460792874925     -1.14947610855298     -2.77383113086576
  C   5.53286581073332     -2.08516938755402     -2.75042418560458
  C   3.04315508969930     -1.66666042346133     -2.86901563508041
  C   1.94095604584640     -0.85033340053969     -2.64261389030698
  C   2.11815107691352      0.50973806742112     -2.33922168186914
  C   3.41687549212803      1.04727163638190     -2.31747378563743
  C   4.51582805569389      0.22071105455156     -2.52802048912929
  H   -0.58912703058999      6.72243163843100     -1.03169220667050
  H   -1.25012169512380      5.36743213332422     -0.10022017639065
  H   0.14385193621894      5.16136995943340     -3.60791154051001
  H   1.13992750082338      6.39784620637585     -2.79461614561889
  H   1.82058079594272      4.77945803685710     -3.11072300207438
  H   -0.82053149167504      3.42019658920347      1.62008351542680
  H   -1.72318551959453     -2.77952286745580      3.05509198497769
  H   -1.90566794891417     -2.88217781388328      1.29684544019803
  H   -3.23761860018867     -2.22768448516788      2.28918399030637
  H   -3.34700605405217      0.41611904113885      2.42661171618177
  H   1.22436335592535      2.37937815964776      1.35663504203459
  H   3.97304013057397      1.87066852288373      0.94606912620624
  C   0.94921479460250      1.33502922551107     -1.99448070925883
  N   -0.21933706650917      0.71768668600948     -1.78368194949882
  C   -1.28085608156748      1.47219007960647     -1.42409723347746
  C   -1.09868753040124      2.88219032597025     -1.32764515809963
  N   0.09886283023215      3.39299124518848     -1.55942456785852
  N   1.16762886237163      2.66373309450138     -1.89237621598509
  C   0.39729839028620      4.88941049926898     -1.46057106741580
  C   1.47097284760674      5.05004097109849     -0.37797963395495
  C   0.91029927292940      5.32554527636366     -2.83813475210093
  C   -0.86329733898947      5.66150303044302     -1.08531928463790
  C   -2.53582167701096      0.84998916218660     -1.11692785260121
  C   -2.64574455239166     -0.56310232507209     -1.10683220705788
  C   -3.80883361953942     -1.19670124755416     -0.73895858948410
  C   -4.97091671429220     -0.45593673830531     -0.35251477479759
  C   -4.85899142936598      0.96949138939577     -0.38121174401750
  C   -3.68821210509274      1.58927840200221     -0.75229486676440
  N   -6.12595111260278     -1.07420550682204      0.00856627592101
  C   -7.30090791173214     -0.36004864018270      0.52307721723527
  C   -7.40563357858668     -0.54443517314182      2.04231733771241
  C   -7.46741494105278     -2.03470002533099      2.39728309909886
  C   -6.31118668610612     -2.80388102158226      1.74828631845339
  C   -6.24007143838098     -2.51936592767923      0.24184710192746
  C   4.34256427856760     -0.32532998946568      1.06532039007171
  C   3.60426714418418      0.85551341859469      1.05990125009074
  C   2.24615632085828      0.49927057032744      1.24458589093123
  N   2.17161694838222     -0.89530636883658      1.34208998650873
  C   1.11375495154567      1.29668352037647      1.41203062503220
  C   -0.13039215839538      0.74718819633759      1.68194443142378
  N   -0.29839528002262     -0.64307330987158      1.73609742621767
  B   0.84081775739779     -1.68425394360786      1.52859520813569
  C   -1.38607069623541      1.36796650816554      1.97418071978817
  C   -2.28846673660434      0.32770481078795      2.19939967696149
  C   -1.60027939560488     -0.89760778382179      2.04148800121824
  C   -2.14898880250520     -2.27113794836082      2.17690572803908
  C   -1.64339999427729      2.83521400997263      2.05031285857337
  F   0.57815938443711     -2.47618776355338      0.38313630592803
  F   0.93102680233642     -2.52971752392117      2.65916299240928
  H   2.91495749445019     -3.45615648874552      0.99347664896463
  H   3.73538517473667     -3.07760871860046      2.50027075178155
  H   5.25053791066061     -4.35981765145674      1.15656156672746
  H   5.90615322709115     -2.71268632781365      1.18393475438549
  H   6.32225066522148     -1.79561814345504     -0.79693230950884
  H   6.43561377064008     -1.60230026432686     -3.14393388572172
  H   5.33398366396187     -2.99687626592713     -3.32654482245218
  H   2.90352476887765     -2.72682454583734     -3.07655823366760
  H   0.93242190786297     -1.25955880860123     -2.67790629713197
  H   3.55748091275856      2.10353561314454     -2.09339931302762
  H   5.52427823999044      0.63321582999642     -2.45834367116409
  H   -1.88965018159234      3.57179610253573     -1.06067843688211
  H   2.37342082652717      4.48130846528677     -0.62948878310234
  H   1.72957204715356      6.11419616867317     -0.30585316411510
  H   1.09160367008581      4.71634003882505      0.59745693529369
