# Supplementary material for: Fluorescence Quenching Properties and Bioimaging Applications of Readily Accessible Blue to Far-Red Fluorogenic Triazinium Salts
Source: J Am Chem Soc. 2025 Dec 28;148(1):1183–96. doi: 10.1021/jacs.5c17428 (PMC12814330; doi:10.1021/jacs.5c17428)
Supplement: Supplementary file 3 [file ja5c17428_si_002.zip › Trz_Coum_complex.xyz]

88
Coordinates from ORCA-job orca
  C   -2.65103674259458     -0.48833750683974     -2.26827871803559
  C   -2.13648608016434     -1.56383900369405     -1.59018599587549
  C   -0.73972622172262     -1.72126328610352     -1.42268461789120
  C   0.11848327332940     -0.74944535844544     -1.99415187208945
  O   -0.40771555323352      0.33245864382500     -2.66260703858916
  C   -1.79222875010580      0.51622524527755     -2.82778753360507
  C   -0.12343825211344     -2.79159049457392     -0.73321444131342
  C   1.24630868275764     -2.89622319324456     -0.64252711659064
  C   2.10489473546899     -1.92320705824359     -1.24996220568841
  H   3.76060087054201     -1.17196881788256     -3.81108874428914
  H   5.14727911317153     -2.20086440879671     -3.36978875400680
  H   5.36455521547464     -0.44241244733068     -3.54748121547439
  H   4.84114333067146     -4.13165041239760      1.18659271354945
  H   3.41883746868260     -3.08101023195023      1.41317381549767
  H   5.01921405044986     -2.36284362706369      1.10853393227838
  H   5.05526940798457     -3.36538234165286     -1.18771015685597
  H   3.49270392367075     -4.12565975644911     -0.91540663036806
  H   5.27906315939122     -1.04931683861094     -1.12269319892518
  H   3.91174635746625     -0.03084014799234     -1.54934991244563
  H   2.08573239283868     -0.05643193253192     -2.40373384315016
  H   1.67319549288458     -3.72456185512367     -0.08246110268306
  H   -0.75869596951953     -3.54281072244704     -0.26050529650075
  H   -2.80574593570018     -2.31308828273403     -1.16179857088320
  C   4.67308425828526     -1.22360450119753     -3.20093929918414
  C   4.35749280044174     -3.20161290247667      0.85517389700746
  C   4.10289586126311     -3.25118974349856     -0.65063782162692
  C   4.35553193011181     -1.01995146063006     -1.71855223851090
  N   3.46103842951774     -2.04182943108190     -1.17359442525428
  O   -2.12720567992081      1.52970288547299     -3.43807811003400
  C   1.49715702692294     -0.83515336213315     -1.92643791856678
  H   -3.72119165730609     -0.35164408635486     -2.40602086033208
  C   -5.26040845821638     -3.65397167090382      2.41426320440673
  C   -6.00011653351801     -2.53135066839930      2.02465580566679
  C   -5.34767236191461     -1.37465377108590      1.60016657952692
  C   -3.94247725443910     -1.33002403180160      1.56769145802137
  C   -3.20413790615090     -2.46005852505113      1.96136090118790
  C   -3.86176053091747     -3.61534657458257      2.38012790626163
  C   -3.23122559374220     -0.12610667029144      1.09539556930333
  N   -1.90180610544428     -0.08127690709995      1.23542574221619
  C   -1.24569701037807      0.96916859812395      0.69343333733111
  C   -2.01567677163404      1.99930435619959      0.08277910770087
  N   -3.33577754378698      1.89649715025616      0.07155819595764
  N   -3.99767670977584      0.83365284394168      0.53600207841591
  C   -4.25304621405751      2.99035125379090     -0.47782202764339
  C   -3.42687090366598      4.13751130059634     -1.04946359718293
  C   -5.11361267202286      2.35048107876739     -1.57264947544442
  C   -5.10288512322699      3.46301555045271      0.70828147851579
  C   0.18678214069791      1.02426759505644      0.75178459624072
  C   0.90332241532767      0.04335944415365      1.48388397063600
  C   2.27428345359316      0.06203638419452      1.56719244469452
  C   3.04478104719235      1.05752077123692      0.88933409294524
  C   2.32009730679970      2.02844706624637      0.13082169783561
  C   0.94423779290447      2.01606480743544      0.08179817814249
  N   4.40246071922400      1.06713025626339      0.94717545790141
  C   5.17594388075093      0.36625252586030      1.97767235380403
  C   5.70818392351653      1.37813741124104      3.00340612208987
  C   6.52946587381655      2.47827836803239      2.32109793353294
  C   5.74725503494481      3.11863994632691      1.16748601306507
  C   5.23125418974518      2.03232796580237      0.21745652484982
  H   6.08162540839970      1.46629153908184     -0.19749800433770
  H   4.67690105415822      2.44646836392717     -0.62850055195797
  H   6.38153128112190      3.81972476521277      0.60515512363969
  H   4.88779341797870      3.68814910011538      1.55741247175144
  H   7.45864265278382      2.03711006375362      1.92122244883384
  H   6.82651376015421      3.24225877065413      3.05462747628003
  H   6.31505283188816      0.84144025215866      3.74777306314160
  H   4.84903656546163      1.81910883021353      3.53516320918077
  H   6.01425878560717     -0.14289403898401      1.47485829174728
  H   4.56683478258951     -0.39711735562984      2.46523749369496
  H   0.45131412289020      2.78899430200409     -0.50723931644798
  H   2.84624731836360      2.81747804775107     -0.39992031989720
  H   2.76737447023968     -0.72187677045883      2.13576279711640
  H   0.34498553924590     -0.74404709936185      1.98771686856899
  H   -5.69843598191764      2.63746829717649      1.11548477611156
  H   -5.78216182299492      4.25000754133204      0.35644127467617
  H   -4.46629378475081      3.87703896435043      1.50234791424866
  H   -5.81047125781413      3.11158892052676     -1.94649770031726
  H   -4.48570027052495      2.00830717464694     -2.40613284962721
  H   -5.68982850622697      1.50640741551073     -1.17744379771284
  H   -2.78506159264281      3.80629789453007     -1.87749247579864
  H   -2.81671144076576      4.63464418632241     -0.28275838042048
  H   -4.13026995482870      4.87958725560554     -1.44749288329779
  H   -1.58242481650948      2.89548787342610     -0.34429443920419
  H   -3.28257851468909     -4.49044428651941      2.67750587382963
  H   -2.11637001834248     -2.42131568733417      1.92244597767858
  H   -5.91986729586792     -0.49970864976451      1.29468407613751
  H   -7.09016812028474     -2.55858741334690      2.05203263139298
  H   -5.77398616529002     -4.55878142035762      2.74264943504694
