# Supplementary material for: Fluorescence Quenching Properties and Bioimaging Applications of Readily Accessible Blue to Far-Red Fluorogenic Triazinium Salts
Source: J Am Chem Soc. 2025 Dec 28;148(1):1183–96. doi: 10.1021/jacs.5c17428 (PMC12814330; doi:10.1021/jacs.5c17428)
Supplement: Supplementary file 3 [file ja5c17428_si_002.zip › Trz_Coum_conjug.xyz]

93
Coordinates from ORCA-job orca
  C   -4.29438943423061     -2.89012124029411      0.07724218883009
  C   -4.98612695632988     -4.19370842631802      0.34362902404889
  O   -5.69240407173541     -4.72699775214064     -0.53191027419666
  N   -4.76121814731473     -4.80378155391289      1.53661454113773
  C   -2.54874737693894     -3.85327286509960      2.17780697932470
  C   -3.88804548267437     -4.38212121526972      2.63910584657047
  C   -1.75270757323208     -4.57375419791425      1.27368933590816
  C   -0.62324754299801     -3.99310497640339      0.70880476859187
  C   -0.25319781097379     -2.67943184828325      1.05562901547437
  C   -0.99445853133749     -1.99537911336071      2.03042229997817
  C   -2.12794441230617     -2.58177146633376      2.58560245470642
  C   0.82446015688131     -1.97218016907449      0.34605547715572
  N   1.16105171439113     -0.74513537712226      0.76384911355575
  C   2.08009305668273     -0.06046816900811      0.05187242995132
  C   2.64792556324987     -0.69261485892832     -1.09185159107867
  N   2.28091162381719     -1.92975089726516     -1.39165064270598
  N   1.36737636705288     -2.61905873302027     -0.70808460986138
  C   2.86361148576766     -2.70534133802570     -2.57467896648717
  C   1.68981291895772     -3.06102704235831     -3.49440620272209
  C   3.88778044362979     -1.85599528938080     -3.31985976964101
  C   3.52089146377241     -3.95954498241902     -1.98646607707390
  C   2.45297077880843      1.26902153175239      0.45055654408909
  C   3.35233928593760      2.07067524047869     -0.29691372713961
  C   3.65095472942988      3.36253453236603      0.07739924994389
  C   3.06597140234963      3.94601595929628      1.24266545390301
  C   2.18175317959407      3.12579295228124      2.01133769167842
  C   1.89026616629780      1.83941007216887      1.62109028044843
  N   3.33441506492405      5.22388633571678      1.60412843563442
  C   4.41330040850853      5.99747283014767      0.96601730447090
  C   4.98130396209317      7.01825749382642      1.95043903268308
  C   3.91961630085376      8.04143117457268      2.39743684025342
  C   2.51343284633332      7.41394031322780      2.36788051796555
  C   2.55238425128323      5.91225633396214      2.64574383141451
  C   -3.38798848389817     -2.81339180291589     -0.95453174446590
  C   -2.62166959562424     -1.64893764595531     -1.17289073155262
  C   -2.83810786781127     -0.53461695945026     -0.32671314897533
  O   -3.83173951684756     -0.57465382127647      0.62227020596566
  C   -4.56432620825886     -1.73881147732458      0.89998992026980
  C   -1.58771172115349     -1.53783944709460     -2.13076778095645
  C   -0.82813353739544     -0.39510643652017     -2.23895119101564
  C   -1.04808935964114      0.72471557307305     -1.37402103469746
  H   -1.69643761776828      4.73671882384668     -0.26178652510556
  H   -2.54288889798651      3.41613552082482     -1.10443710889509
  H   -1.34075096015766      4.40157480603445     -1.97309840089326
  H   -0.66897689313378      1.56484189920004     -4.21158148632487
  H   0.82657471626272      2.40515175088155     -4.68403888421322
  H   -0.48070337413589      3.30272379999793     -3.87190025262760
  H   1.30473620050170      1.10161137378394     -2.65223303913450
  H   1.37250702780790      2.81427704653488     -2.25942178137129
  H   0.48695432010670      3.51529253212438     -0.50849301487884
  H   -0.66720306294855      2.59742514102622      0.44388337923830
  H   -2.31566702850674      1.43630156325871      0.27413474661875
  H   -0.04193039371073     -0.35867095578982     -2.98845160658362
  H   -1.38836624453044     -2.38671613625554     -2.78617309941172
  H   -3.20840910488226     -3.69080294730380     -1.57956598353140
  H   1.53241014070589      5.50956142815418      2.63556153209154
  H   2.98264341400849      5.70860029488558      3.64237024611915
  H   2.04750955806002      7.56698374104105      1.38226284277277
  H   1.85325398939241      7.88833229395273      3.10709713034827
  H   3.93954920676566      8.92319890594170      1.74053746037596
  H   4.15760523670013      8.39428604574765      3.41147917453747
  H   5.83884610221441      7.51819825288004      1.47936899666013
  H   5.37210805097833      6.46957180310044      2.82101547792098
  H   4.03682649221159      6.49572116190245      0.05501728732579
  H   5.20519505162280      5.30251824525084      0.66166653527307
  H   1.21273712029009      1.23511001348509      2.22292234340953
  H   1.74229093726027      3.50933355844006      2.92934449234623
  H   4.31287140096353      3.94949844856194     -0.55473554892269
  H   3.81281195772363      1.69034543363977     -1.20839067950634
  H   2.78612000684744     -4.57422550969733     -1.45378543579913
  H   4.33294315059028     -3.68655843630208     -1.29884352480495
  H   3.94186099659941     -4.54638774970646     -2.81282718409813
  H   4.74481838559369     -1.58490668983688     -2.68806267433173
  H   4.26600189188182     -2.46326697882276     -4.15154009610398
  H   3.44120057457848     -0.94775990693369     -3.74778264050164
  H   2.08067879679565     -3.65079182881643     -4.33333254240645
  H   1.22104984773960     -2.15278879848574     -3.89585810308623
  H   0.93662228146857     -3.65367576469189     -2.96337050041533
  H   3.39194691096796     -0.22644135504035     -1.72531621864181
  H   -2.73603439277820     -2.01844487038548      3.29517614821248
  H   -0.70816226364666     -0.98074923182103      2.30175174361942
  H   -0.04094765572341     -4.53655024082295     -0.03396715274670
  H   -2.06225401719479     -5.57179253779216      0.95915319313211
  H   -3.74888969414150     -5.27330159594614      3.26778826158117
  H   -4.38767256430459     -3.61780091523313      3.25314737601054
  H   -5.25479523894382     -5.68676623539858      1.65533312788642
  C   -1.58032320271347      3.93709155700476     -1.00734393378897
  C   0.04765969361944      2.34115348195120     -3.91102734998828
  C   0.68994711238303      2.01086920329621     -2.56182675001962
  C   -0.46990963709948      2.98046321573440     -0.56661005650264
  N   -0.26737463083930      1.84082159963529     -1.46519510626344
  O   -5.38490505746157     -1.65362250720999      1.80871963414056
  C   -2.08463758124850      0.62287457707326     -0.40866379140553
