# Supplementary material for: Fluorescence Quenching Properties and Bioimaging Applications of Readily Accessible Blue to Far-Red Fluorogenic Triazinium Salts
Source: J Am Chem Soc. 2025 Dec 28;148(1):1183–96. doi: 10.1021/jacs.5c17428 (PMC12814330; doi:10.1021/jacs.5c17428)
Supplement: Supplementary file 3 [file ja5c17428_si_002.zip › Trz_Cy3_complex.xyz]

113
Coordinates from ORCA-job orca
  C   -6.55182206901185      2.58075155738684      0.34287434248036
  C   -5.37257156339312      3.31674120646748      0.18679791645766
  C   -4.15145303934332      2.77362027103168      0.58300072495837
  C   -4.10332993879263      1.48813353329959      1.14669236407378
  C   -5.29096819896339      0.74861011161217      1.29445034502181
  C   -6.50696351044715      1.29477382400400      0.89114146762899
  C   -2.81526571458198      0.92580893297169      1.59022805677582
  N   -1.67999348692368      1.43892823319871      1.10657163199529
  C   -0.51074302690914      0.90160763730534      1.53471520157985
  C   -0.57012340116846     -0.19182738946431      2.44075369923119
  N   -1.75012060091095     -0.63231241819295      2.85043169410779
  N   -2.90877504579975     -0.09701049955850      2.47329322146572
  C   -1.85210528272736     -1.77836606668299      3.86716278901779
  C   -3.25385543477531     -2.38092706189762      3.79381418306393
  C   -0.80263015351067     -2.83964914731079      3.52214947742068
  C   -1.59250699461807     -1.14416797725798      5.23990158711574
  C   0.74171188819785      1.42227143432070      1.06677260713722
  C   1.99098990487228      0.92823283858502      1.51841835125041
  C   3.18357882408102      1.43349843228103      1.05457820356261
  C   3.21803204501530      2.48460976881841      0.08755336896142
  C   1.95428422032698      2.98047676174627     -0.36692394826800
  C   0.77090693105697      2.46646339941617      0.10951059773415
  N   4.39219264183867      2.97260999089436     -0.39207778529698
  C   4.49456990916935      4.19588543158885     -1.19657964033311
  C   4.96943704494121      5.35627113092639     -0.31079062929655
  C   6.30024297496075      5.01153142766050      0.37069147358533
  C   6.22819286978533      3.65736400594435      1.08892923335685
  C   5.70379980828568      2.57716345160389      0.13470257283590
  H   5.65213886128434      1.59515229730852      0.61141297116936
  H   6.37918546953093      2.48323308568421     -0.73095506637954
  H   5.55236469817568      3.71961406942423      1.95750714026018
  H   7.21920552229378      3.35906140128734      1.46176733784006
  H   6.58277451337517      5.80511510527330      1.07806421242746
  H   7.09316079606656      4.96698895731141     -0.39554667626544
  H   4.19363345033488      5.55897280304511      0.44566301871565
  H   5.07087901396322      6.26063993551444     -0.92903265733279
  H   3.54307628464620      4.42423122974342     -1.68151762432037
  H   5.23149223756112      4.00026731283760     -1.99200662688368
  H   -0.17327801119854      2.86462061857728     -0.25954231553642
  H   1.90829522990069      3.77698706164478     -1.10483575328566
  H   4.10521455958822      1.01773636965957      1.45163138164939
  H   2.03906748223568      0.13784322112936      2.26569626214313
  H   -2.33808935339095     -0.36693923497827      5.45439646133440
  H   -0.58718062681621     -0.70458168975571      5.28814286693794
  H   -1.66894843651794     -1.92656914057375      6.00621517132432
  H   -0.90035086903313     -3.16562224485571      2.47820309882491
  H   0.22524690041081     -2.50150843046357      3.70387617792477
  H   -0.97876107904065     -3.70510123661035      4.17312303036820
  H   -3.47205449686739     -2.76180600962244      2.78780523887075
  H   -4.02598651478735     -1.65789700950788      4.07494736967459
  H   -3.28378700102869     -3.22179480029492      4.49858706505399
  H   0.30547630785582     -0.69898205884988      2.82814223919474
  H   -7.42238525008278      0.71162315593973      0.99335025590130
  H   -5.24811503194100     -0.25640592939236      1.71167031107244
  H   -3.22871007516333      3.34247471810482      0.47464020032742
  C   -2.84926377880391     -1.71240208210119     -1.60576111002604
  C   -2.14554567413153     -0.36432374453348     -1.80987314646036
  C   -2.42770799006347     -2.69657176060202     -2.72277059474852
  C   -2.62305506398102     -2.33488759361579     -0.21541952242681
  C   -4.30517279264818     -1.31823968213793     -1.78141432666568
  N   -3.07884309052820      0.58296276886897     -2.08672114518894
  C   -0.78441858650830     -0.07263523315923     -1.82953919205060
  C   -4.38227094059365      0.04654723866061     -2.09061620816969
  C   -5.46419886470430     -2.07603489672455     -1.69267623706427
  C   -2.76669032974379      1.97316864754150     -2.38590420372754
  H   7.99292789847831     -3.10001540531394     -0.34095489555000
  H   6.71797209093745     -4.96403495589372      0.68408991411804
  H   6.81344371537454     -1.18132948494453     -1.40697476137993
  C   0.24415658500730     -0.95598036565981     -1.50607143588522
  C   -5.59156332543915      0.68614008869583     -2.34736342695169
  C   -6.69818886715131     -1.44940296455152     -1.93400921271987
  C   1.59130958919531     -0.62132545430023     -1.64069460853461
  C   -6.75429486377314     -0.08980479028489     -2.26182053732204
  C   2.66421444482255     -1.41782146608719     -1.25402812064231
  C   2.63761060198939     -2.77906014745456     -0.54555871618632
  N   3.95876520804552     -1.05494582073323     -1.45963672956538
  C   4.11914105496823     -3.06011559140782     -0.37575304451112
  H   4.21785980900757     -4.95347151688139      0.66028467421170
  H   5.38648842190783      0.41698189200009     -1.85241885847907
  H   3.70594759519450      0.92942170021340     -2.10400785080258
  H   4.48763616973545     -0.15943135956189     -3.28844775580399
  H   2.13127910032671     -4.84424112023108     -0.96975776452650
  C   1.94293147711621     -2.70930876501154      0.82845989625252
  C   1.99618870208540     -3.86280070439809     -1.44393527712980
  C   4.40699830166580      0.09999563422766     -2.22304502525895
  C   4.85451695838455     -2.01294102828409     -0.94451328325515
  C   4.77781587960092     -4.13023236069036      0.21350929588684
  C   6.24818093626683     -1.99552124592117     -0.95498211514232
  C   6.18262741299452     -4.13303608469451      0.22366309379087
  C   6.90251371661627     -3.07991552306511     -0.35441052299531
  H   -1.36879711322555     -2.96895341799845     -2.62425305109270
  H   -3.03339000236712     -3.60963017939595     -2.64576581011821
  H   -2.58551729262667     -2.25223498869827     -3.71456433181280
  H   -2.96516262769835     -1.65525106907057      0.57228334610128
  H   -3.20875134298326     -3.26094643653671     -0.14227001875523
  H   -1.57054744121679     -2.58363164230521     -0.03753772522504
  H   -0.49168936405835      0.93364978539901     -2.13488959966985
  H   -5.41943654333938     -3.13779821225594     -1.44468269430894
  H   -2.24293556939120      2.04684930819561     -3.34941933788390
  H   -0.01384129753596     -1.94291270668376     -1.12964422544550
  H   -5.64709605608827      1.74623615482122     -2.58764788107671
  H   -7.62027073498946     -2.02777525408591     -1.86780952942036
  H   1.81281959311260      0.35678451251848     -2.07183082316476
  H   -7.72016188295278      0.38231840199959     -2.44439540264526
  H   1.98950591254608     -3.69637315876429      1.30750064842207
  H   2.44592358934758     -1.98394921921524      1.47964002993227
  H   0.88901860566479     -2.42054903983175      0.73365921506602
  H   0.92126755183512     -3.69057694022170     -1.57917176990132
  H   2.47468389036042     -3.88165801837502     -2.43214251702380
  H   -3.69427994131639      2.54850329475236     -2.43160967872490
  H   -2.13237813456010      2.38448994288080     -1.59139388432357
  H   -7.50529602717797      3.00501441497050      0.02534284087982
  H   -5.40527106779992      4.31818447755948     -0.24389800063308
