# Supplementary material for: Fluorescence Quenching Properties and Bioimaging Applications of Readily Accessible Blue to Far-Red Fluorogenic Triazinium Salts
Source: J Am Chem Soc. 2025 Dec 28;148(1):1183–96. doi: 10.1021/jacs.5c17428 (PMC12814330; doi:10.1021/jacs.5c17428)
Supplement: Supplementary file 3 [file ja5c17428_si_002.zip › Trz_Cy3_conjug.xyz]

130
Coordinates from ORCA-job orca
  C   4.44969424017571      1.91703674099880     -0.58017644534806
  C   4.16610720608453      0.68109892936556      0.28575814796160
  C   3.78174395952610      1.78864068375979     -1.96664420338567
  C   4.04499808612788      3.22870639799286      0.12740569971189
  C   5.95867842143762      1.85388185249023     -0.71575456893405
  N   5.34712642009623      0.06721323051987      0.57400613609499
  C   2.93094158432466      0.20141638754414      0.71606738098694
  C   6.43777544023961      0.74440011891788     -0.01124709217149
  C   6.84413503303008      2.69242470663875     -1.37884879917624
  C   5.53168298310717     -1.18452376095129      1.31232341189453
  H   -0.91397776109985     -2.13475982997402     -1.72126878567544
  H   -2.53546317200428     -0.29107850709950     -2.05522790745065
  H   -5.58604127471453     -2.60991542788143     -0.09345528954882
  H   -3.96976850063491     -4.45987221227412      0.23494868170030
  H   -1.35648093397426     -4.81731385760524      0.58489465671216
  H   -1.71560809843607     -5.46942014505699     -1.02030823296534
  H   -6.23462384896738      1.91390414245075      1.82004063094041
  H   -5.52815165893061      4.03149750260127      0.75109848414374
  H   0.26271847069985     -4.52988746454293     -1.86126382198846
  H   -4.62196619418926      0.03793163924589      2.13744971987115
  C   1.69461315891988      0.81004963696532      0.49441428417850
  C   7.79544015317707      0.43468139010008      0.06243681162436
  C   8.21649926599055      2.39890129249926     -1.32543768817177
  C   5.76892744932877     -2.37772695436182      0.37340456973203
  C   0.49131251700214      0.26090832550875      0.94286121315919
  C   8.68062505561671      1.28652244210714     -0.61193165458671
  C   4.61244588033758     -2.64735119803400     -0.59369583631243
  C   -0.75436032634467      0.87959107376788      0.86077542346777
  C   3.37273398483448     -3.25739335905094      0.06757923765888
  C   -1.09471304974038      2.28025559564806      0.33133560142971
  N   -1.89386687817609      0.29787530759674      1.32281752219091
  C   2.14775018795037     -3.17014983784048     -0.84239177989445
  C   -2.58108360738205      2.36391188607559      0.62774768397694
  H   -3.17513827947758      4.33569750052813     -0.02828521012726
  H   -2.97972932752059     -1.44578749436194      1.66609424434849
  H   -1.89508154941505     -0.96677720334238      3.00847764693850
  H   -1.22494997859265     -1.68692632413158      1.50678000449038
  H   0.23752494735557      2.33059241110077     -1.41507224604024
  C   -0.35481991657274      3.38423537532881      1.11894385094151
  C   -0.83239384920948      2.39883124217153     -1.18349491753665
  C   -1.99816755397774     -1.02833885974103      1.91532415039649
  C   -2.99670910314778      1.16883377335793      1.22980272154638
  C   0.85155619909599     -3.56004960662039     -0.15780475620231
  C   -3.48245025400819      3.40219671304862      0.44513565608484
  C   -4.30458910735588      0.96738705960646      1.66670689972566
  N   -0.00344264123968     -4.30259356822847     -0.90738485309480
  O   0.56892427207938     -3.19509128383460      0.99688284560790
  C   -4.80372566257027      3.22805099716009      0.88560042140356
  C   -5.20353356356532      2.02838032762746      1.48583281746366
  C   -1.36384174096086     -4.57415819517803     -0.48776124426426
  C   -2.32945396010836     -3.42805496828676     -0.72516253617735
  C   -3.65416170268647     -3.54742790106834     -0.27525008633516
  C   -4.56443526525941     -2.51274118458838     -0.45795159753886
  C   -4.16742471206907     -1.32631234834557     -1.10329132256678
  C   -2.84560294450552     -1.20885541533702     -1.55868066426908
  C   -1.93932638610214     -2.24832742142003     -1.36982809804866
  C   -5.10416097455084     -0.20302794800447     -1.27408712277639
  N   -6.35422534026431     -0.40099279197367     -0.80672749423607
  N   -7.17788461840678      0.64389671227790     -0.91164867141091
  C   -6.81442998894951      1.81618268006582     -1.40563933276087
  C   -5.49710772618951      1.97011842878195     -1.92622801568341
  N   -4.65800847817836      0.91506496335239     -1.86176459651245
  H   -7.55737921376178      2.60383034931600     -1.42086144816587
  H   4.08024699918360      0.85102452721058     -2.45424720760877
  H   2.68792625656141      1.80731972819573     -1.88640829277414
  H   4.09812284081667      2.62934274791235     -2.59890553327289
  H   4.49469083944614      3.28533215971380      1.12752353319937
  H   4.40364183155834      4.08017968444787     -0.46644504910125
  H   2.95697395142228      3.31842517491089      0.22758250692544
  H   2.91622036249065     -0.72722256186468      1.28687793322001
  H   6.48344871197404      3.56300074600275     -1.92935739782864
  H   6.39471859779642     -1.04648283253540      1.97810949127424
  H   1.66750807869252      1.75780206094429     -0.03860326773085
  H   8.16350534466990     -0.42765216538984      0.61676282821744
  H   8.92779799884759      3.04403908944046     -1.84215757852181
  H   6.69237871548343     -2.20039729696071     -0.19733608657887
  H   5.95511422515351     -3.25981650576359      1.00669395337695
  H   0.54289907121282     -0.72170084337867      1.41664595979898
  H   9.74993493507166      1.07454166316204     -0.57800830701556
  H   4.33222957498130     -1.70517061599054     -1.09488195231981
  H   4.96406704854665     -3.31643949028075     -1.39436505089660
  H   3.57199997571453     -4.30839515953821      0.33229552971497
  H   3.13701897520917     -2.74538127257762      1.01171153517590
  H   2.01462208965723     -2.12076387476955     -1.16193770239138
  H   2.29556734093778     -3.76177945245866     -1.75805774337719
  H   0.72724634514997      3.34904309709038      0.94519471265816
  H   -0.72522022240449      4.36484150700381      0.79111605128560
  H   -0.53885919982086      3.28242039428241      2.19673854327980
  H   -1.35829967973732      1.60707897782861     -1.73103408328244
  H   -1.20208350021924      3.36973889740470     -1.53877314715789
  H   4.65689401106211     -1.33966905635110      1.95218255274212
  C   -8.59857823911138      0.34607330677747     -0.42916270540767
  C   -9.43761473947928      1.62004541728484     -0.42405711071682
  C   -9.16884604927212     -0.68244986194630     -1.41436773660574
  C   -8.49292361485365     -0.23036293506754      0.98686740974284
  H   -9.50743683520853     -0.46631783862045      1.33257538818967
  H   -7.89155330310567     -1.14555354905267      1.00152870567335
  H   -8.05331572651904      0.50239034275016      1.67625744385456
  H   -10.18591417151831     -0.94219252600057     -1.09393288443569
  H   -9.21523933022607     -0.26339096613698     -2.42885737715857
  H   -8.55771782821629     -1.59308981246093     -1.42580301657293
  H   -10.42966389059306      1.35356686417391     -0.03880217892430
  H   -9.01441791199954      2.38729236075401      0.23913761270843
  H   -9.57486800311632      2.03640926725408     -1.43117136571736
  C   -5.04938824798172      3.20915014527651     -2.49874338080201
  C   -5.80731036617390      4.40409029205186     -2.43276535271625
  C   -5.31644900974802      5.59950189870778     -2.90993535882463
  C   -4.01758236502390      5.68950087513187     -3.49984351333062
  C   -3.27490353962135      4.47107279140751     -3.60046007256928
  C   -3.77405061731520      3.28725804170048     -3.10877997773515
  H   -6.79705684976935      4.41114483915452     -1.97652158830098
  H   -5.94569091213522      6.48114992749039     -2.82222029039594
  N   -3.50534328686008      6.87616668362070     -3.92699248738855
  H   -2.29539597186157      4.45942334219306     -4.07112406051521
  H   -3.17731594289509      2.38039938311046     -3.19072074226898
  C   -2.27478570824019      6.97643029111085     -4.72230430370006
  C   -2.62870841387205      7.08072769496213     -6.21203771767326
  H   -1.75520304541529      7.89081857743260     -4.39469037653658
  H   -1.60859601877755      6.13504099269189     -4.51605572858876
  C   -3.55926111111399      8.27621427550390     -6.46007297078128
  H   -1.70301236544780      7.17890764713870     -6.79842483267214
  H   -3.11906827740539      6.14372538641698     -6.52349841497620
  C   -4.77054611126187      8.25238011420820     -5.51787320758530
  H   -2.99397421502109      9.20880353684195     -6.29040693685201
  H   -3.89150869971570      8.29005571163873     -7.50869616483519
  C   -4.31533738092260      8.09396149720640     -4.06099513536297
  H   -5.35802457058783      9.17743482407704     -5.61563540975385
  H   -5.43566521816607      7.41052412523973     -5.77152071892807
  H   -3.67300239290796      8.94106139522349     -3.77205772259113
  H   -5.16061401129543      8.07758356567852     -3.36867568698242
