# Supplementary material for: Fluorescence Quenching Properties and Bioimaging Applications of Readily Accessible Blue to Far-Red Fluorogenic Triazinium Salts
Source: J Am Chem Soc. 2025 Dec 28;148(1):1183–96. doi: 10.1021/jacs.5c17428 (PMC12814330; doi:10.1021/jacs.5c17428)
Supplement: Supplementary file 3 [file ja5c17428_si_002.zip › Trz_fragment.xyz]

57
Coordinates from ORCA-job orca
  C   -5.19904876022065      4.04863118101665      0.03529749019224
  C   -5.78257655883594      2.78039639740180     -0.06141864854233
  C   -4.98234823201235      1.63894345842676     -0.06719236442397
  C   -3.58327532602312      1.75733065805131      0.02446324269493
  C   -3.00256472562300      3.03438929641243      0.12153273653121
  C   -3.80789480549614      4.17186986554574      0.12663511016893
  C   -2.72191441720153      0.55820991147939      0.02009512567067
  N   -1.39976225456128      0.71719048082880      0.11692873973979
  C   -0.61896255892935     -0.38984530964981      0.11217745032371
  C   -1.26047132115565     -1.65286509202314      0.00495183097861
  N   -2.58302934140547     -1.70163753855201     -0.08478333505441
  N   -3.36687952603028     -0.62900361354804     -0.08395516130875
  C   -3.29053186831187     -3.06021509650811     -0.21117280942913
  C   -2.81121572455660     -3.69279104732128     -1.52411547853746
  C   -2.89315786268312     -3.89813895551147      1.01059705548086
  C   -4.79983574596665     -2.84147339368369     -0.23975287170861
  C   0.80863537310204     -0.26328662480596      0.21875708522182
  C   1.40333900686222      1.01982893937729      0.32572988910013
  C   2.76473884703422      1.18332581000298      0.43635915698303
  C   3.65020312782785      0.05898116281728      0.45888823066227
  C   3.04750251995386     -1.23148360164407      0.33282877538516
  C   1.68300181916006     -1.37977465502267      0.22118039234037
  N   4.99278262047538      0.20972944096374      0.60894352340055
  C   5.67666097510689      1.50524406850963      0.50999663088942
  C   6.32502620010479      1.64332051306560     -0.87439830454805
  C   7.29117960126154      0.48046547853904     -1.13491626831264
  C   6.61472597389618     -0.87445109585961     -0.88859960912959
  C   5.94698558753097     -0.89981831672452      0.49248329518234
  H   6.70587171086626     -0.75510756760428      1.27850126681971
  H   5.45568062691741     -1.85553696254572      0.68973273728191
  H   7.34774626341949     -1.69284062707175     -0.94695040195437
  H   5.84696993230249     -1.06517386917682     -1.65632369382856
  H   8.15640922591407      0.57676632407451     -0.45669059557861
  H   7.68235823855604      0.53116592454968     -2.16178141075597
  H   6.85040895805708      2.60830250294717     -0.93032281154682
  H   5.52817874666251      1.65591485191239     -1.63588606065545
  H   6.45284789697157      1.52089655691611      1.29171149643392
  H   4.98722737416676      2.32643855356801      0.71721540535575
  H   1.29371965076196     -2.39350338681542      0.12810375344630
  H   3.66277262069426     -2.12687883317289      0.31357670093939
  H   3.15547776290135      2.19506787659140      0.50881530596060
  H   0.75909674936914      1.89828437581753      0.31774392386313
  H   -5.15595989310908     -2.35298924837897      0.67497163331009
  H   -5.26642653547042     -3.83249940617313     -0.31286632986622
  H   -5.10915444957493     -2.24344986775714     -1.10477900203365
  H   -1.81896160348509     -4.12158181232793      1.03277561175585
  H   -3.17456712274693     -3.38573104645848      1.94036691951887
  H   -3.43331046961564     -4.85219126525909      0.96044303518467
  H   -3.33712134162495     -4.64682076030689     -1.65803055833089
  H   -1.73295462100871     -3.89796016253423     -1.51308756385334
  H   -3.04540884976333     -3.04033129851080     -2.37590837150923
  H   -0.73224830204580     -2.59971617243557     -0.00531907978661
  H   -3.35011779301302      5.15896644869209      0.20208582206363
  H   -1.91905750021173      3.12065604597573      0.19208112410708
  H   -5.43378273910843      0.65077007756214     -0.14241933746629
  H   -6.86642071991939      2.68121604914989     -0.13261218245082
  H   -5.82786286566593      4.94012515618843      0.03963848462485
