# Supplementary material for: Fluorescence Quenching Properties and Bioimaging Applications of Readily Accessible Blue to Far-Red Fluorogenic Triazinium Salts
Source: J Am Chem Soc. 2025 Dec 28;148(1):1183–96. doi: 10.1021/jacs.5c17428 (PMC12814330; doi:10.1021/jacs.5c17428)
Supplement: Supplementary file 3 [file ja5c17428_si_002.zip › Trz_OG_complex.xyz]

93
Coordinates from ORCA-job orca
  C   4.39888837244972     -0.31979585872699     -1.35652241274329
  C   4.13362060577945     -1.40902698569399     -0.49255833682499
  C   2.86641789272684     -1.87423427899055     -0.25437575326503
  C   1.75961750398537     -1.23631231661955     -0.86755163048185
  C   2.03396339706465     -0.13971384969423     -1.72318927555035
  C   3.32513581559472      0.31574837889969     -1.97367866468357
  C   0.40636860163615     -1.66096939673075     -0.68933586422828
  C   -0.60864768560931     -0.94559408250644     -1.33373960792619
  C   -0.27476434089135      0.17301194632600     -2.16865314454715
  O   1.03285560387000      0.53222589709286     -2.35335807399190
  C   -1.99941184103516     -1.26363653950326     -1.21632402710427
  C   -2.92638412970109     -0.53343919408371     -1.88829141929113
  C   -2.61756832385027      0.61655680498563     -2.74349088857206
  C   -1.21782516582224      0.93785512514769     -2.81478134908975
  O   -3.51701273098135      1.26004602815724     -3.34567072080287
  O   5.65594734380628      0.10942308903748     -1.59848017088425
  H   6.29162442041613     -0.42614648017083     -1.08102401321086
  C   0.08760766623373     -2.77437080776562      0.23403223244635
  C   0.37452953083504     -2.61893960353223      1.60018379396931
  C   0.04426195552026     -3.61682799193625      2.51777772722131
  C   -0.58836928755774     -4.78154800425272      2.07465498855726
  C   -0.88283340136522     -4.93752964854089      0.71893146944898
  C   -0.53764828645981     -3.95548443295089     -0.21830284577557
  H   -0.85075033162954     -5.56757529950314      2.78445387767801
  C   -5.04963866643125     -2.80104667065619      2.63066115922207
  C   -3.65545910200195     -2.68748980773781      2.67500180112925
  C   -3.03321343609535     -1.53497208263376      2.20032534487440
  C   -3.80094241475579     -0.48368633314173      1.66966987493165
  C   -5.20166365784388     -0.60137076511780      1.62822920229054
  C   -5.81963951831163     -1.75455078322020      2.10933921427326
  C   -3.12122344862344      0.70013167388811      1.11105590740106
  N   -1.78914694990924      0.78033233417220      1.22658924698682
  C   -1.16032806571511      1.79010113745424      0.58858609541912
  C   -1.95009070707605      2.72018727766754     -0.14379438469696
  N   -3.27119416373450      2.61123798595192     -0.10524037995979
  N   -3.91009770536997      1.60505511973771      0.49787525610279
  C   -4.19746597170618      3.68609195136083     -0.67970092081095
  C   -4.58956039919289      4.56327613172516      0.51793175620002
  C   -3.45547268758117      4.49068333268202     -1.74579959240652
  C   -5.42070093924324      2.99669842380237     -1.28884903644738
  C   0.26923382709254      1.90450204955639      0.68079514825546
  C   0.98024539565209      1.07980675000805      1.58615855592440
  C   2.35069823115110      1.11907527686354      1.68549237721620
  C   3.12674938109869      1.99277471300897      0.86182989134864
  C   2.40298503521529      2.85105889982171     -0.02287623404920
  C   1.02889334796681      2.80401412909161     -0.10650789495160
  N   4.48495515201651      1.98366573426540      0.90025083923858
  C   5.32057138912809      3.00896313009648      0.26613825138188
  C   5.82337429786056      3.99636200159402      1.32836759685756
  C   6.57886946966779      3.25875576755594      2.44140939687859
  C   5.75031326735448      2.09562193620838      3.00379171768697
  C   5.25891863710147      1.19417119085028      1.86462984413137
  C   -0.78618666078500     -4.20007660401628     -1.70644360469509
  O   0.11264066527728     -3.78234950430076     -2.49606221495830
  O   -1.85235345064608     -4.80748623803973     -2.01314102672813
  F   5.21174204530263     -2.00333190216360      0.09239933482971
  H   2.71831664136648     -2.73171309698627      0.39978572622430
  H   3.49297523518079      1.16493649534964     -2.63421968494330
  H   -2.31442393794408     -2.09050500450201     -0.58250088876583
  F   -4.24043941423348     -0.86032833146136     -1.78019843782929
  H   -0.90741146919125      1.78472494082922     -3.42672822118090
  H   0.84995775655970     -1.70076423218954      1.94411007013494
  H   0.27328058807437     -3.47754443658885      3.57487883041228
  H   -1.37828877013364     -5.84116029310198      0.36174172462922
  H   -3.04938850242823     -3.50131055040008      3.07407795100451
  H   -1.94870254606863     -1.44417986829676      2.21872494894578
  H   -5.79682216504430      0.21069267822442      1.21304121981231
  H   -6.90642099822830     -1.84056204523688      2.07395775959507
  H   -1.53439761946672      3.56402034514366     -0.68103954741172
  H   -5.28986177522240      5.33449612876415      0.17170607285699
  H   -5.08438588486715      3.96060823847531      1.29077078273273
  H   -3.70768651538330      5.05524044636092      0.95061133939281
  H   -2.64404769543078      5.10217253717308     -1.32991612603078
  H   -4.17897599978439      5.17851783605781     -2.20087214111638
  H   -3.06239404794710      3.83398023239774     -2.53434382666873
  H   -6.01342569819812      2.47927501824747     -0.52775965624632
  H   -6.04270693802082      3.77484554838477     -1.74984803331068
  H   -5.11055464575775      2.28154695578766     -2.06239065252863
  H   0.41379114337215      0.40934141842346      2.23047436718483
  H   2.83343702399678      0.46964932521009      2.41044167714772
  H   2.93052300629829      3.54568069966312     -0.67073853395438
  H   0.53961935768182      3.45716323785674     -0.82895013913077
  H   6.17069458535099      2.48859841633465     -0.20245793323363
  H   4.77445331064538      3.52056088726757     -0.52963989803072
  H   6.47192257922232      4.74266773863384      0.84575635013820
  H   4.95657222413714      4.53374561403983      1.74683034497539
  H   7.52121999374699      2.85869631396053      2.02938623262161
  H   6.85193685837631      3.95822674301278      3.24533295942356
  H   6.34564815816859      1.49588206723084      3.70817661736942
  H   4.87538545169589      2.47981149544372      3.55348647166012
  H   6.12192790121348      0.78066388863850      1.31832577839298
  H   4.67269757719734      0.34829445894206      2.23103819898140
  H   -5.53633336821226     -3.70508795486946      2.99968354782160
