# Supplementary material for: Fluorescence Quenching Properties and Bioimaging Applications of Readily Accessible Blue to Far-Red Fluorogenic Triazinium Salts
Source: J Am Chem Soc. 2025 Dec 28;148(1):1183–96. doi: 10.1021/jacs.5c17428 (PMC12814330; doi:10.1021/jacs.5c17428)
Supplement: Supplementary file 3 [file ja5c17428_si_002.zip › Trz_OG_conjug.xyz]

98
Coordinates from ORCA-job orca
  C   5.07348472816538     -1.70134809754841     -0.80419638787822
  C   4.24821052335109     -2.74679335223041     -0.32542423966505
  C   2.87963829700017     -2.69859924902342     -0.39405950761843
  C   2.24822778388373     -1.55632516539486     -0.94407009994841
  C   3.08047004803041     -0.51243929644869     -1.41958120194962
  C   4.46983213645946     -0.57517001727343     -1.35751474569109
  C   0.83134137684632     -1.41822896481813     -1.05265660314017
  C   0.31203281576655     -0.22993709689500     -1.57608836786755
  C   1.20059519980704      0.79183825090816     -2.05623170403267
  O   2.55747395775329      0.61731516441829     -1.97147519109243
  C   -1.08917697932327      0.03597812952491     -1.69057682465994
  C   -1.51615976946819      1.19092586597955     -2.26084367407848
  C   -0.63817083398842      2.26084237249703     -2.74474103258459
  C   0.76339529325270      1.97409497537819     -2.60380486642725
  O   -1.10049303058745      3.33205048779595     -3.22174183913088
  O   6.42170569253319     -1.76628036183450     -0.73443018132392
  H   6.68770466197280     -2.60369584628504     -0.30228667223303
  C   -0.08527947240508     -2.42259700110991     -0.46399176792085
  C   -0.10824625477760     -2.56785526509627      0.93122521785539
  C   -1.09238498370100     -3.33619525584491      1.54675861924232
  C   -2.10062469941314     -3.93520468733267      0.77682081542562
  C   -2.03492994797043     -3.84492602840608     -0.61992397819926
  C   -1.01811597235165     -3.12706251252958     -1.25304382058888
  C   -3.29605983639993     -4.43200290463348      1.53351395914576
  N   -4.51500344670127     -4.22708955319023      0.91130037500524
  O   -3.21377302605621     -4.85270953768911      2.69312179185556
  C   -5.58267112080102     -3.56980572143530      1.70730806768271
  C   -5.19248877237211     -2.10599804906037      1.76301299729318
  C   -5.60576300620165     -1.22225724183990      0.75525504525122
  C   -4.96810517366243      0.00612631180512      0.57996397747890
  C   -3.87828523464265      0.34991696596809      1.39503011279078
  C   -3.51922719418086     -0.49177367221079      2.46088559030074
  C   -4.19182404166909     -1.69113540974426      2.66055780548602
  C   -3.02506633990394      1.50364384053522      1.05770494089104
  N   -1.71540162944180      1.37635974227034      1.29924198088157
  C   -0.89232260217737      2.34851802355231      0.84390719313129
  C   -1.48254554504269      3.48135631687287      0.21518145451071
  N   -2.79828889811720      3.53986239032051      0.08896452104162
  N   -3.62794317770599      2.56181294723243      0.47949317030092
  C   -3.51985271643123      4.74938778706495     -0.50611041414102
  C   -4.35450377104511      4.24428843441834     -1.68787607368400
  C   -4.40345786665613      5.31180538374906      0.61494070669207
  C   -2.50923808911202      5.79088598422505     -0.97694048822442
  C   0.52847345960213      2.19022284339273      0.95922700135698
  C   1.45913902574773      3.15216583652530      0.49187227823065
  C   2.81655461918725      2.93125273678776      0.55488139655087
  C   3.35035579541970      1.71780978936074      1.09062597990928
  C   2.40772071953066      0.75725895401995      1.57414777391547
  C   1.05552465249415      0.99296428079380      1.50472279337003
  N   4.68563216351173      1.47172478115271      1.11181341883226
  C   5.29925720177548      0.41645866445874      1.92658458294094
  C   5.90936414933068      1.03779257764387      3.19074890771793
  C   6.92449358134869      2.12865793973898      2.82416631518422
  C   6.32122474428719      3.15092764272267      1.85170341719147
  C   5.68949371338526      2.43623788494385      0.65093614839605
  C   -0.92330341519275     -3.11485796872817     -2.78062147797691
  O   0.21862298809454     -2.84474656184844     -3.26069820821636
  O   -1.97441707920663     -3.39318815107729     -3.42380569027894
  F   4.87774343032772     -3.83064497209752      0.20919324719928
  H   2.28828565637288     -3.53614423450957     -0.02683759583873
  H   5.07685943329024      0.24943979156801     -1.72806685361867
  H   -1.81585425892972     -0.68729025818741     -1.32351291505238
  F   -2.85148130371906      1.41309615184419     -2.38392766226431
  H   1.48588351224725      2.72144286201431     -2.93136627204596
  H   0.62445074962224     -2.03962752190296      1.54181299702663
  H   -1.13492791846003     -3.41298206313106      2.63265083131539
  H   -2.77618255273484     -4.32961397701037     -1.25885654563772
  H   -4.42906624075093     -3.79900552975534     -0.01113756563758
  H   -6.54573673482252     -3.72429542429186      1.20645136270783
  H   -5.60798068800572     -4.03660810149409      2.69781818750852
  H   -6.39153948248112     -1.52596810229299      0.06056816057858
  H   -5.25962199123763      0.66704471117643     -0.23639899956926
  H   -2.69112645422779     -0.20950666869580      3.11057538981494
  H   -3.89102753505176     -2.35077179147171      3.47469910594893
  H   -0.90963790676651      4.31666519631703     -0.16740990766817
  H   -4.89706504071386      5.10015126599982     -2.10958701947155
  H   -3.70265171157112      3.81736064444906     -2.46053251121261
  H   -5.08042106036664      3.48907561756587     -1.36634283531123
  H   -4.94529494833583      6.18085654429803      0.22031898512566
  H   -3.79140932090662      5.63705402947216      1.46758536051012
  H   -5.13019467915515      4.56429065806520      0.95389264477131
  H   -3.08060141253246      6.62345378691795     -1.40575117471851
  H   -1.90816512356464      6.19159778757703     -0.14905349471269
  H   -1.84982874661762      5.39315260919375     -1.76116763770206
  H   1.11909530820628      4.09711010755425      0.06895477061573
  H   3.48117503507715      3.71106125388407      0.19294125319909
  H   2.74481560035066     -0.19269898414385      1.98072953896125
  H   0.35940595824955      0.23482309384493      1.85900512423319
  H   4.57049236224259     -0.35899299882344      2.17124312580717
  H   6.08784264088013     -0.05049838026552      1.31687644499773
  H   5.09513410564124      1.46332205188537      3.80003163768997
  H   6.38591758611153      0.24405893235081      3.78513360248311
  H   7.28661397290793      2.63295241183626      3.73227317051329
  H   7.80086958716646      1.65590117110383      2.34823773142955
  H   5.54364839589604      3.74644375414841      2.35770434910525
  H   7.09092136143339      3.85037873919959      1.49313601632303
  H   5.24918961246584      3.13747068531137     -0.06238108571945
  H   6.45748273753146      1.85941744956691      0.11024372370880
