# Supplementary material for: Fluorescence Quenching Properties and Bioimaging Applications of Readily Accessible Blue to Far-Red Fluorogenic Triazinium Salts
Source: J Am Chem Soc. 2025 Dec 28;148(1):1183–96. doi: 10.1021/jacs.5c17428 (PMC12814330; doi:10.1021/jacs.5c17428)
Supplement: Supplementary file 3 [file ja5c17428_si_002.zip › Trz_SiRho_conjug.xyz]

123
Coordinates from ORCA-job orca
  C   1.69965934347856     -1.16935551594083      1.75878608526414
  C   2.31923054275494     -0.04000195119824      1.16558495055014
  C   1.77232586665802      1.35708055658015      1.41180009360591
  C   0.25992159111588      1.50982658689072      1.33669136573488
  H   -7.58439711824289      2.48977356014579     -0.08737315351852
  H   -6.25078356804728      2.41641451197607     -1.24574415543469
  H   -8.45288188184608      2.13363730376590     -2.40569686901093
  H   -7.46201246445983      0.66862870188354     -2.55967230302984
  H   -9.78013784564878      1.13233279612153     -0.59092334913329
  H   -9.77644703713926     -0.00034809359910     -1.95114127101286
  H   -9.35406628385084     -1.12014592146974      0.30648480150992
  H   -8.03356245340790     -1.38758443285822     -0.85066737307662
  H   -8.06688818638432      0.76113174166552      1.34555609291305
  H   -7.12301185517446     -0.73090697210021      1.40208312703274
  H   -3.51533639636598     -2.70982149016875      0.30640045568122
  H   -1.85408792962378     -3.67010697714029     -0.50080104059666
  H   4.90671466691420     -0.37833160507934     -3.57461413562547
  H   3.23488752749591     -1.93454085232609     -2.59471074267148
  H   0.09564652804872      0.87369194123343     -3.49242058992057
  H   1.75896710512470      2.41138565621111     -4.52030435819884
  H   5.43300638701919      1.81449997581246     -4.68195637924291
  H   4.11669336611631      2.96832441301971     -5.05374625748595
  H   5.04516064822553      2.25171347310783     -2.31373484346067
  H   6.08762522928452     -3.59248203211905      0.74299211703667
  H   5.50971763600876     -4.25799658694783     -0.82131887902776
  H   4.99360228484013     -6.44138029307179      0.26809890541260
  H   5.88821682967181     -5.87465386840461      1.71201503925516
  H   3.83479301380231     -4.78325470579111      2.60335117949087
  H   2.89229002301377     -5.64986372584123      1.34612329910275
  H   4.33321115320106      5.08161561025262      1.95052485050548
  H   4.69912301233172      5.44201877710775     -0.50824171709523
  H   2.32158241938418      1.93949060322313     -1.39687021475355
  H   -1.92747104713907     -2.24709144899920      3.21122542689714
  H   -5.64279523771639     -1.71856980481267      0.80242415443586
  H   -4.49879676122745      1.84075792622663     -1.42612353157052
  H   -1.06111033767307     -5.31775106771358      0.44453984003682
  H   0.57859325889179     -4.76129616231618      0.88455507980524
  H   0.31414490599414     -6.42186152383986      0.29958576502690
  C   -0.58025824885691      0.60203286976127      2.02980340464569
  Si  0.14963875731326     -0.94751433396200      2.79128251050720
  C   2.26062097441360     -2.43554505284018      1.58567673748455
  C   3.43674836306644     -2.63208058070183      0.82608054372296
  C   4.04460955498321     -1.50190309219603      0.24189590563190
  C   3.49381343287070     -0.23743278248005      0.42213002478454
  C   -0.32702338959428      2.61863754487748      0.70780408438779
  C   -1.69653947983007      2.86258238780599      0.78531462795696
  H   -0.54448360303412     -3.33299346233461      2.94539706168787
  H   -1.32903458559729     -2.53545164675077      1.56270149636368
  H   -0.36165304872316     -0.56007484791548      5.19271970295469
  H   1.04353673408699     -1.64055882978746      5.00417010987154
  H   1.23421427964949      0.11984757069945      4.76629287721389
  H   -4.27326719712367      1.71914322138310      3.72009420034545
  H   -5.21075321215129      0.77554599887035      2.51742739227305
  H   -6.61739958009494      2.77642227262886      2.02350235051176
  H   -5.82268905815062      3.62499079341879      3.38200551353745
  H   -3.99532115017541      4.38945517205151      1.89205669354634
  H   -4.90188728516401      3.74003679649438      0.48734142192117
  H   -2.59843538963642      0.15384813123410      2.64595310187336
  H   -2.12155927067158      3.73209283967987      0.28235893681307
  C   -2.53140406976169      2.00239949709948      1.53104529378100
  C   -1.94912154006866      0.85440678289955      2.11613847353849
  N   -3.86538841866129      2.24870391380260      1.67116207794917
  C   -4.57383232263303      3.52815047294781      1.51616381158930
  C   -5.65674274013997      3.00150660101053      2.49770556863890
  H   -2.34094361787578      0.83253183925651     -1.88411241136742
  H   1.92077395724525     -6.29373635698560     -1.48097338245876
  H   2.42870514154997     -4.65955578000891     -0.97962795859688
  H   1.95054083193609     -4.96930552220865     -2.67196040625190
  H   -1.71253512913292     -5.49572006829759     -1.99699872976736
  H   -0.47251463020466     -5.32335486526271     -3.27692425238113
  H   -0.46156074678694     -6.74667996424827     -2.20146013225086
  H   0.29238910786196      3.32392659558819      0.15287945406401
  H   4.00564038701262      0.60888735011237     -0.03372437424167
  H   4.95051434936122     -1.61779300905620     -0.35374107244934
  H   1.78757482801662     -3.30404367855547      2.04900696774967
  C   -7.05119376235009      1.82979022538338     -0.78989477878339
  C   -8.02711771080513      1.28850212691738     -1.84433960592750
  C   -9.13640926104464      0.45990974723562     -1.18379866470058
  C   -8.55520117233125     -0.61763174227403     -0.25878014610562
  C   -7.55721984278747      0.00790955694621      0.72303792036448
  N   -6.50044925918067      0.71288566619561     -0.01139075322965
  C   -3.71518860723149     -1.71067538992787     -0.08095526632377
  C   -4.93662927091803     -1.14229359162171      0.21073451647680
  C   -5.29017675808319      0.15143235767843     -0.28089588573337
  C   -4.30318841789906      0.83959087888698     -1.05090855188632
  C   -3.07796529272711      0.27499305097924     -1.30851821592962
  C   -2.74632891592568     -1.02856350417265     -0.85570561755482
  C   1.74106985466275     -5.22052224240545     -1.62638179924218
  C   -0.65795016136219     -5.66774708745049     -2.25057991464043
  C   0.00271657874875     -5.37624435147439      0.18262493458368
  C   0.28251822147522     -4.95989552345184     -1.26475591984147
  N   0.90916072199134     -2.73729711727159     -2.03526321266080
  N   -0.01321096832043     -3.45925844893367     -1.40104062486309
  C   -1.17320459581570     -2.97345676298984     -0.97807783556759
  C   -1.48660077046328     -1.60933574849898     -1.22025844818258
  N   -0.56362519472951     -0.85649031297159     -1.86400880901539
  C   0.57582694565504     -1.44037653231993     -2.24007367803451
  C   3.84725948531455     -0.11446152907261     -3.58184471596849
  C   2.91504800189892     -0.98688607101008     -3.02495816666045
  C   1.56397550658083     -0.61169785628260     -2.94933765730065
  C   1.14979392987627      0.60181885852596     -3.52654045701785
  C   2.08116822729470      1.45610217328760     -4.10446261416870
  C   3.44809576719498      1.13217690452757     -4.08769726507215
  C   4.47191843625796      2.21674303289797     -4.34019779781371
  O   3.17399871359940      3.30340993074803      4.05663929246131
  O   2.11023936367027      1.69188414457676      2.88598782708988
  N   4.66662818435837      2.87156217565656     -3.02998837732059
  O   3.17072975848331      4.60333841616422     -3.28293405497528
  C   3.78442623872076      3.80618825445564     -2.56447732132188
  C   2.83661191932669      2.83316244210512      2.97857470591243
  C   5.33245935431301     -4.23951965174926      0.26394096319777
  C   5.13130161403913     -5.60921044544095      0.96734324712521
  C   3.79697581705444     -5.05417012890682      1.53422783224655
  N   3.95388143277375     -3.88613961649865      0.64738636169626
  C   3.12064794368021      3.31800862081774      1.61414927418342
  C   3.88675528753283      4.41440231288918      1.21243432325867
  C   4.08882511460263      4.61051716115267     -0.15435187385804
  C   3.54239660919954      3.70706901337905     -1.08004683481743
  C   2.74209366199575      2.63002423569950     -0.66459994617678
  C   2.53292629953213      2.44882959321897      0.69639160386487
  C   -1.02187369420203     -2.40195385343427      2.60668578609775
  C   0.55935006788939     -0.73200312454822      4.61531353674994
  C   -4.75917379627334      1.75601322186585      2.73014557687438
