# Supplementary material for: Fluorescence Quenching Properties and Bioimaging Applications of Readily Accessible Blue to Far-Red Fluorogenic Triazinium Salts
Source: J Am Chem Soc. 2025 Dec 28;148(1):1183–96. doi: 10.1021/jacs.5c17428 (PMC12814330; doi:10.1021/jacs.5c17428)
Supplement: Supplementary file 3 [file ja5c17428_si_002.zip › Trz_SulfoCy3_complex.xyz]

119
Coordinates from ORCA-job orca
  C   5.55001268318963      0.18701399606524      0.37274604158300
  C   5.32370501836273     -1.32547714686328      0.47618425559647
  C   4.77138131218793      0.79069413910740     -0.81805367564477
  C   5.22112457226621      0.91822350930157      1.69191747168303
  C   7.04068041404977      0.24699613416333      0.09540018717045
  N   6.50551665268176     -1.96495600914704      0.26575327664255
  C   4.14536373261291     -2.02525699052162      0.72509023936650
  C   7.55411138192311     -1.05491947200712      0.03234024993666
  C   7.87363148881951      1.33769689340001     -0.09573919113375
  C   6.66898286538912     -3.41318542659745      0.28059803115265
  H   -1.89557289606331      7.02206165567783     -0.44796583735001
  H   -3.75679699950924      5.37014606692713     -0.48596305489356
  H   -1.04188289582701      2.33216733704143     -1.87770086368453
  H   0.82667975500781      3.98041589337619     -1.84797947671476
  H   -5.09117758214891     -1.59913711200414      2.45623129091536
  H   -3.30106543908811     -3.30124370088050      2.16819936186130
  C   2.89387462162053     -1.45222837178451      0.95904485008887
  C   8.90019836398718     -1.30909471110553     -0.23069087497695
  C   9.23355973733832      1.10267161243181     -0.35638326942669
  H   7.72373115132064     -3.65748920308277      0.13335914416347
  C   1.74627964895099     -2.21343118802758      1.18627108443357
  C   9.73557795259191     -0.20416284085159     -0.42412014180509
  C   0.47246708222794     -1.70633203684306      1.43312363954585
  C   0.02865525879120     -0.24650541816610      1.59032381907461
  N   -0.60415143204107     -2.51554458141913      1.62286204437768
  C   -1.46258520337519     -0.41063488195221      1.82461283615023
  H   -2.25333757277847      1.60515078285478      1.91661242117527
  H   -0.19986774970253     -4.37101672001042      2.54401349512615
  H   0.06845984873854     -4.31216648207291      0.77358532993750
  H   -1.58860940431188     -4.34234654498639      1.41393808147318
  H   -0.21472367302765      1.57856160000338      0.45820589905365
  C   0.67807999314623      0.37182312784564      2.85231797054305
  C   0.30942490368020      0.62030471310658      0.34941965519058
  C   -0.57515269565229     -3.97124952847885      1.59155760939340
  C   -1.77197486661807     -1.77505566893698      1.87963177786301
  C   -2.46060561112331      0.53747908759156      1.98393123257549
  C   -3.06221857005864     -2.23983350756339      2.12655355095563
  C   -3.77072219558069      0.08829136324119      2.21256773522075
  C   -4.06276170264374     -1.27973946137637      2.29002835315332
  C   -0.41693119969459      5.60588832403512     -1.14607873785145
  C   -0.17610977124055      4.28725939837978     -1.54804644157806
  C   -1.21762704116700      3.36057403040689     -1.56567436772272
  C   -2.51395957856736      3.74742417695638     -1.18595321400955
  C   -2.75297851539565      5.07469371078633     -0.78957894131029
  C   -1.70656895916828      5.99624051299924     -0.76700353311906
  C   -3.60482906402495      2.75264684657354     -1.18241212802717
  N   -4.85606952212450      3.24364079405581     -1.17667119336820
  N   -5.82824697220004      2.32950915978035     -1.09439179255640
  C   -5.60714603980012      1.02839174479889     -1.02351844042534
  C   -4.26871674522114      0.54986147170654     -1.10962494175924
  N   -3.27289352322331      1.45388186191334     -1.18714034889650
  H   -6.46756838349937      0.37865562085013     -0.94906624797318
  H   3.68785742947533      0.73901149931243     -0.65643582596527
  H   5.05412583197821      1.84570837203690     -0.93376112431849
  H   5.01199295642191      0.25974882617092     -1.74873586765989
  H   4.14654047073569      0.89395704261081      1.90937220217711
  H   5.76037730306274      0.46465050667247      2.53402592576448
  H   5.52981961290795      1.96865534537929      1.60402957741467
  H   4.20092931677484     -3.11601707477533      0.73448156482882
  H   7.49396605011211      2.35896302163341     -0.05560278339399
  H   6.34003093983723     -3.81826073380303      1.24662240772217
  H   2.80976755324414     -0.36771336005280      0.96189515900796
  H   9.30165761628167     -2.31992790880701     -0.29122312051182
  S   10.35942051994551      2.49303518039245     -0.53933341440661
  H   1.86380022659155     -3.29896778184120      1.17273315048476
  H   10.79255885780917     -0.36042227148808     -0.63912046822020
  H   1.76709126977316      0.44314817143101      2.73793365654184
  H   0.27290684987060      1.38109877087530      3.00633244458637
  H   0.45703087012765     -0.23456376212676      3.74093077748701
  H   1.37828900242853      0.83463215319588      0.23764313311572
  H   -0.04558690351495      0.13117055181367     -0.56556140765895
  H   6.07706339161853     -3.86836859527559     -0.52483359489946
  C   -7.23084070619328      2.93242215689065     -1.08757512938058
  C   -7.39748500984635      3.65768814862802     -2.42806820146291
  C   -8.27879741571770      1.83407655654517     -0.93105947078559
  C   -7.29475797035095      3.90472826102580      0.09585572058364
  H   -8.29849788226288      4.34820869894413      0.11988572392235
  H   -7.11147542473847      3.37438507672661      1.03848866300776
  H   -6.55498183278517      4.70587244334426     -0.01276962187514
  H   -8.27614509446405      1.13485193902646     -1.77880203719712
  H   -8.14545948119188      1.28171896438873      0.00844072711763
  H   -9.26112026857365      2.32188043882822     -0.90513741476187
  H   -6.64704071936387      4.44879947919967     -2.54394731636664
  H   -7.31235930213359      2.95135743383686     -3.26543324825417
  H   -8.39635836874785      4.11204230294177     -2.45350864636848
  C   -3.96409834227584     -0.85610150153585     -1.11598448616217
  C   -2.63701855569784     -1.29040290258608     -1.35046366227288
  C   -2.29412871521648     -2.62267807754012     -1.33771527633497
  C   -3.26286080770637     -3.63047788124332     -1.04659510067067
  C   -4.60559605861172     -3.19184317543629     -0.83994592424570
  C   -4.93777182703444     -1.85489382230406     -0.87835080772316
  H   -1.87122442360341     -0.54259325490759     -1.54836735060537
  H   -1.25608514239275     -2.88830443354240     -1.52074813060359
  N   -2.91319776912766     -4.94434598552144     -0.93698575244420
  H   -5.39672714422928     -3.91209213438163     -0.64885399959462
  H   -5.97714782544290     -1.58370476185217     -0.69506727512702
  C   -3.89338793985483     -6.00456079313500     -0.67697241681984
  C   -4.31089676368694     -6.67647439563305     -1.99087583589037
  H   -3.39664840937063     -6.74108989229044     -0.02479224921827
  H   -4.74739619181647     -5.60686876140759     -0.12225581897598
  C   -3.07533222371537     -7.22246668329771     -2.71967373635236
  H   -5.02595701529137     -7.48422822271185     -1.77481616237252
  H   -4.83060736407930     -5.93586204157998     -2.62077419010071
  C   -1.99236769833244     -6.14592232568784     -2.87009386207221
  H   -2.66300736182352     -8.06518947473610     -2.13840451413743
  H   -3.35659670874552     -7.62089738903532     -3.70572315538219
  C   -1.68005968800817     -5.49408189149366     -1.51561408742430
  H   -1.06785529252166     -6.57851114492617     -3.28107908179648
  H   -2.32811180104432     -5.36193438690918     -3.56874709777307
  H   -1.29756787525408     -6.25139952176973     -0.81296666388117
  H   -0.91523503802583     -4.71968047243031     -1.61080478359775
  O   11.35259001995540      2.07460469351668     -1.55376457678113
  O   9.52160021066648      3.63450797651903     -0.96924434638325
  O   10.95295821537422      2.68385225860884      0.80658770116141
  S   -5.09797505829957      1.27249022316323      2.44159723538902
  O   -4.59918742043331      2.54819976983255      1.88697717564121
  O   -6.25593201347646      0.71375608338427      1.70012801039948
  O   -5.33681037905564      1.32509194891645      3.90369065110299
  H   0.39980174635902      6.32901439617435     -1.12712057670177
