# Supplementary material for: Fluorescence Quenching Properties and Bioimaging Applications of Readily Accessible Blue to Far-Red Fluorogenic Triazinium Salts
Source: J Am Chem Soc. 2025 Dec 28;148(1):1183–96. doi: 10.1021/jacs.5c17428 (PMC12814330; doi:10.1021/jacs.5c17428)
Supplement: Supplementary file 3 [file ja5c17428_si_002.zip › Trz_SulfoCy3_conjug.xyz]

136
Coordinates from ORCA-job orca
  C   4.21815229164699     -0.27625384832640     -0.90701889545783
  C   4.16508608442583      0.20529983901466      0.55043922587423
  C   3.16376023645732     -1.37741615078751     -1.15604922107928
  C   4.08770944561268      0.88058454378060     -1.92084410102092
  C   5.60903501649820     -0.87710741424653     -0.97451552366935
  N   5.34308803480216     -0.09978690307854      1.15715744435274
  C   3.10684985965878      0.82584923720987      1.21266870310698
  C   6.22757946187753     -0.74768504078570      0.27328999175327
  C   6.27263507201433     -1.49567023773986     -2.02242138153097
  C   5.68815757758118      0.12031580552698      2.56421378363307
  H   1.50732485751434     -2.85280005914505      1.96157090234456
  H   -0.54863906095055     -1.56230054746242      1.43481198528967
  H   -1.12251532144175     -3.92788034722465     -2.11973862325832
  H   0.90382773032040     -5.24603402806924     -1.56953964214487
  H   2.36991060219581     -6.02407195011943      0.30162138016678
  H   3.39332769358887     -4.65431134137812     -0.15344451678395
  H   -5.68048855882567      4.03235555058849      0.29463386579481
  H   2.49280552505352     -5.09004508221791      2.64343857711105
  H   -3.92546495242568      3.89069551499733      2.03871130195619
  C   1.90471219548464      1.19863819418414      0.61663635183825
  C   7.51701207774101     -1.21841536930718      0.51899734163538
  C   7.56925687787449     -1.98442744643765     -1.79461072227220
  C   5.50502324071436     -1.14736238157177      3.40587743803802
  C   0.84914461846984      1.79198649753410      1.31253102688049
  C   8.18136569765412     -1.84291317330731     -0.54109079687323
  C   4.05803178282024     -1.63999357770516      3.46420802542783
  C   -0.34681256882826      2.19690716548322      0.72950443426463
  C   3.88198774265882     -2.95271122121734      4.23551868981009
  C   -0.75374818684826      2.18999361052253     -0.74938325834075
  N   -1.35970093808926      2.74083895731414      1.45833977118906
  C   4.63340645827190     -4.15614488616025      3.62402438451434
  C   -2.21427297474858      2.59322910581846     -0.65224476265149
  H   -3.02273744579796      2.32808545780722     -2.64597719159350
  H   -2.23082250418592      3.44745995738588      3.22025083528017
  H   -0.45814061551450      3.63266725957340      3.13616916862217
  H   -1.18300924818949      2.01984221243737      3.42765413756617
  H   -1.24611643940014      0.78386290212370     -2.32504739008051
  C   0.01467882621429      3.33283174923401     -1.47075242342574
  C   -0.53587968414039      0.86142090778497     -1.49207919662616
  C   -1.30210212920849      2.97300072708675      2.89531635883784
  C   -2.48971887464604      2.99811812021833      0.66147637041542
  C   4.32875780182984     -4.32774720508083      2.14541808488423
  C   -3.20212534455475      2.65550165865184     -1.62193685916547
  C   -3.71521098210725      3.55167749659225      1.02640555601772
  N   3.09393567246355     -4.82498159137091      1.86724056909491
  O   5.13492361337273     -4.00594188754966      1.25622528021811
  C   -4.46160905457967      3.15945468291392     -1.25723701534207
  C   -4.70208420327064      3.62575739267785      0.04185550883929
  C   2.58041983615149     -4.96503998537054      0.52135219603409
  C   1.34000787846781     -4.14582563975374      0.23989474294700
  C   0.59138294580160     -4.43111908952310     -0.91320325439350
  C   -0.54610837062301     -3.69585859759017     -1.22490384266174
  C   -0.97849172970498     -2.66716888536297     -0.36873721483880
  C   -0.22786818144350     -2.37311647542952      0.78102650513714
  C   0.92414210635028     -3.09989057000500      1.07428485499874
  C   -2.20264010965837     -1.90293515168375     -0.66868702388771
  N   -2.64111516091867     -1.96957362275656     -1.94098465214219
  N   -3.72570049398050     -1.23672978222443     -2.21549754913847
  C   -4.36052040974146     -0.49168782618092     -1.32300712751803
  C   -3.88899680842903     -0.49436317039506      0.02538278604875
  N   -2.77976715065539     -1.20755161551202      0.31935422338357
  H   -5.20474236545618      0.10702124074520     -1.66258833355836
  H   3.28652103400217     -1.77187679465800     -2.17352987897577
  H   3.29784152667556     -2.20001260483779     -0.44319462212880
  H   2.14270605486955     -0.99262782067397     -1.04881511393028
  H   4.81444946216320      1.67451144223445     -1.70305636231788
  H   4.28525626624825      0.49280646260266     -2.92929888887993
  H   3.08120507168220      1.31616647642824     -1.91496046414267
  H   3.21918363078944      1.03345889840443      2.27771476430506
  H   5.80754176244274     -1.61621653435241     -3.00109199250365
  H   6.73497072136549      0.45238350491808      2.58991680066592
  H   1.77498976632124      1.01881046666727     -0.44676221976387
  H   7.99575831419608     -1.12297609113586      1.49274552340321
  S   8.48186476977869     -2.74745545000535     -3.14389101816078
  H   6.15551059353925     -1.93630338394697      3.00099803103829
  H   5.87037284536329     -0.92364248350081      4.42079690781933
  H   0.97211018246852      1.94352928135380      2.38703131511807
  H   9.18608724397867     -2.23679725020779     -0.38863388698048
  H   3.42674195988400     -0.86598884501251      3.92905134447075
  H   3.67310926421188     -1.77352724881209      2.43920020494418
  H   4.22614667170005     -2.82684883969933      5.27444202930503
  H   2.80801655288979     -3.18981276730192      4.28745798372153
  H   5.71890136135157     -4.02862994703044      3.71825171876199
  H   4.35406637644153     -5.06916961726227      4.17169412100699
  H   1.09258635530757      3.12194598371275     -1.46885016884830
  H   -0.33459910002318      3.39713089148478     -2.51025773251649
  H   -0.16211890012789      4.29835396971218     -0.97841492575446
  H   0.47261946407529      0.79606658235140     -1.91815473767421
  H   -0.68408481526088      0.00661586732922     -0.82673004882630
  H   5.07647181606823      0.94595274208080      2.94542930289407
  C   -4.13971021092388     -1.32456200963381     -3.68572455706705
  C   -5.43399996204667     -0.55847207378791     -3.92192050227178
  C   -2.98928244576750     -0.71388503148298     -4.49509306944818
  C   -4.32746720034165     -2.81370411364602     -4.00048891772707
  H   -4.62814936690578     -2.90366720426772     -5.05221789818809
  H   -3.39837331788954     -3.37381339842443     -3.84845406132116
  H   -5.11861366469228     -3.24545871588803     -3.37208811859566
  H   -3.24331512583706     -0.78136988561655     -5.56069696101133
  H   -2.85140607977705      0.34441825511062     -4.23500467032417
  H   -2.05311443838542     -1.25626933011408     -4.31755068797625
  H   -5.33071069186741      0.51711911315852     -3.73088965219263
  H   -5.69787931286794     -0.68787202362421     -4.97930851597147
  H   -6.26097301896087     -0.95721552352172     -3.31808527538701
  C   -4.55779793329333      0.23416187773127      1.06454991264505
  C   -3.93746423180844      0.39849235541372      2.32802522486845
  C   -4.53690102512071      1.11195227927237      3.33936733011977
  C   -5.82547333596349      1.70728114479403      3.16280396944517
  C   -6.46064369287566      1.50369925815155      1.90185723166022
  C   -5.84100949530659      0.80555038125292      0.89011010967941
  H   -2.94445911340956     -0.02215484819413      2.48379939739685
  H   -3.99109206918556      1.24314198196707      4.27008903515002
  N   -6.41710456512966      2.43404628353895      4.15247531748246
  H   -7.44270157070148      1.92473728098880      1.70404034059136
  H   -6.36058577349660      0.72247324044395     -0.06372988044163
  C   -7.54900928733528      3.33453489227762      3.89539881392618
  C   -7.02501307416840      4.75461092005846      3.63966182154442
  H   -8.15579679961001      2.97083777276772      3.06258143196833
  H   -8.18514834287021      3.32131715324513      4.79421947139123
  C   -6.17727197104874      5.23984185916204      4.82349655149466
  H   -6.42372277193863      4.74609836824569      2.71555745382323
  H   -7.87743644721584      5.42935989962656      3.47014334886785
  C   -5.09160176541585      4.22108576881238      5.19709368347310
  H   -5.72220320340823      6.21434645934026      4.59232399936126
  H   -6.83694803202008      5.39235609398893      5.69498010982188
  C   -5.70575959253965      2.82638849529252      5.37604179969190
  H   -4.32758308018680      4.17110074717622      4.40457735521945
  H   -4.58173462386725      4.51664465782599      6.12607873238680
  H   -4.95773974090769      2.07623572020345      5.64539013821492
  H   -6.45238829786305      2.84740163912389      6.18538528678505
  O   7.45860198993087     -3.23148052143561     -4.09712491999581
  O   9.32508896280229     -1.66068180598563     -3.69814555030882
  O   9.27426264653971     -3.83601444755207     -2.52893894862546
  S   -5.81176322062398      3.12968515006093     -2.43572604137666
  O   -5.18373799437141      2.99548085579448     -3.76847621203997
  O   -6.62047359482356      1.93990531630997     -2.05916688236548
  O   -6.54690141573080      4.39906116556637     -2.24981247977546
