# Supplementary material for: Fluorescence Quenching Properties and Bioimaging Applications of Readily Accessible Blue to Far-Red Fluorogenic Triazinium Salts
Source: J Am Chem Soc. 2025 Dec 28;148(1):1183–96. doi: 10.1021/jacs.5c17428 (PMC12814330; doi:10.1021/jacs.5c17428)
Supplement: Supplementary file 3 [file ja5c17428_si_002.zip › Trz_TAMRA_complex.xyz]

108
Coordinates from ORCA-job orca
  C   2.53200567800022     -1.17615821769100      2.06838581998413
  C   3.15025462659148     -0.30395458190974      1.11202047240890
  C   2.45685765529103      0.74411963981752      0.56398522443851
  C   1.10807281368216      1.02825069485406      0.91937851582716
  C   0.50020656856106      0.12114923653178      1.83249143645586
  C   1.16916875623815     -0.95208219749533      2.38859377374429
  C   0.36889839202173      2.12719739998339      0.42260916177749
  C   -0.98790537346599      2.24539202616075      0.79532021408447
  C   -1.55738968544348      1.29157435336072      1.68960407164779
  O   -0.80190176235329      0.28071477145929      2.21448200792478
  C   -1.85604983244147      3.28372374177331      0.35457917327085
  C   -3.17656320679134      3.32990578714456      0.71999307282086
  C   -3.73862676013980      2.33493517621213      1.58799428718934
  C   -2.87787256568400      1.32520296611148      2.08593790460175
  N   -5.05062024142429      2.36634658375575      1.92605191188686
  N   3.23090526801572     -2.18829751903373      2.63481928193063
  C   2.57736252062227     -3.11512618772522      3.55286607313359
  C   4.67005328700568     -2.32112277369570      2.41966166270591
  C   -5.91326994208730      3.46154414351587      1.48700332792972
  C   -5.59086401850251      1.39424673158716      2.87175403951551
  C   0.97984211463921      3.07008279639218     -0.54161627703145
  C   0.43413275265458      3.17429498190158     -1.83253347415493
  C   1.00680982407128      4.01321651211945     -2.78886312306384
  C   2.14795742437589      4.75133746159817     -2.46567060679957
  C   2.70194956362517      4.64597282658299     -1.18805224928182
  C   2.12398933284222      3.82902944009792     -0.20806814916545
  C   2.69264555489476      3.82886984363174      1.21136814664772
  O   1.84286930140179      3.79459738750174      2.14986403786095
  O   3.95175926500444      3.88200498802049      1.32081440982822
  H   4.17550542735994     -0.48495385034357      0.79921616475888
  H   2.94249456419336      1.38445340638830     -0.17042082659393
  H   0.63335304785175     -1.59034368445649      3.08652394443047
  H   -1.45474768678329      4.06176644914748     -0.29301336381439
  H   -3.79694276983283      4.14392070405503      0.35336479162737
  H   -3.22902102827510      0.55689267980856      2.76919208634594
  H   1.65365487419145     -3.51179826129953      3.11048854571916
  H   3.25146760193187     -3.95428143935552      3.74413723187715
  H   2.33128526600303     -2.62471609935336      4.50880146488276
  H   4.89467212953158     -2.70102557734912      1.41123007177959
  H   5.17717401940852     -1.35712866658519      2.56111590950134
  H   5.06573805492379     -3.03316923315655      3.14956090837094
  H   -5.62513811359199      4.41464238298682      1.95819588116338
  H   -5.87124755388204      3.58056059313601      0.39597496630105
  H   -6.94349764292076      3.22636699022859      1.76805366407889
  H   -6.68025477313632      1.48699778892720      2.88877086944918
  H   -5.33349485146111      0.37232191779795      2.56330351716757
  H   -5.20165992945898      1.56329164810779      3.88898425148288
  H   -0.44228069956450      2.58062622983890     -2.09148170212233
  H   0.56718683857375      4.07767017977895     -3.78476798923185
  H   3.59279848150973      5.21777271535337     -0.92488273038597
  H   2.60504807280977      5.40902632031064     -3.20666075029595
  C   3.93485929533568     -6.29348543644137      1.04312730104665
  C   2.59003234084845     -5.96735121231115      1.25207152908592
  C   2.03450449133973     -4.85340199511969      0.62600348101682
  C   2.82300705040222     -4.04956053290727     -0.21485904495622
  C   4.17241594893165     -4.38575161987884     -0.42814148934010
  C   4.72220046131766     -5.50277327120805      0.19893791058772
  C   2.23466378189116     -2.85574174527898     -0.85126118432170
  N   0.95811046790246     -2.55384634564241     -0.58317699315584
  C   0.43409295110271     -1.44745098219391     -1.15457747825644
  C   1.28624327724221     -0.64820491694997     -1.97166890175243
  N   2.52347091194941     -1.05819288231523     -2.20547808536815
  N   3.04904868039118     -2.16349678862582     -1.67382040058256
  C   3.48940491407621     -0.31407625429628     -3.13038578904867
  C   3.74059346319931     -1.25189165436723     -4.31809687928823
  C   2.87420532580720      1.00198543868468     -3.59196072995722
  C   4.77660468361091     -0.05371801923974     -2.34053495554365
  C   -0.94469190996279     -1.11292096671501     -0.92987751747333
  C   -1.71878769327618     -1.86626133621308     -0.00950369611089
  C   -3.05093951819385     -1.60131580295060      0.20252098551990
  C   -3.71985093154988     -0.54608977425383     -0.49329956231540
  C   -2.93760068374674      0.21471855480307     -1.41325343824318
  C   -1.60520013375313     -0.06594414820651     -1.61930962355329
  N   -5.03607674562762     -0.27402959268079     -0.27808792629392
  C   -5.75130435448647      0.76761752654545     -1.02345145074050
  C   -6.44850587855609      0.15397213094504     -2.24323132454562
  C   -7.40061297774359     -0.96320866611344     -1.79349937932244
  C   -6.69254511168343     -1.97704336294766     -0.88450857370719
  C   -5.97104821827302     -1.26599227402867      0.27003463353940
  H   1.97408635599478     -6.58160675275556      1.90987600590874
  H   0.99038449041563     -4.58826817317192      0.78569817493363
  H   4.78248641114531     -3.76191415943215     -1.08000058222030
  H   5.77062204945280     -5.75414864420465      0.03436261646331
  H   0.97747654332530      0.28219477773094     -2.43275163462755
  H   4.18408042411633     -2.19734046226011     -3.98329185396133
  H   2.80429966851580     -1.45867353663708     -4.85421243892912
  H   4.43824799085856     -0.75746218610421     -5.00617320303762
  H   2.64856323624895      1.66963306520791     -2.74976225495243
  H   1.96880127995536      0.85237832463270     -4.19597544681946
  H   3.61535683154334      1.50431851496183     -4.22591250177892
  H   5.21821238968340     -0.98891629936063     -1.97971027816150
  H   5.49050397620084      0.44129183378352     -3.01108867524708
  H   4.58922219070150      0.61091220406520     -1.48761908553583
  H   -1.23357438546655     -2.66365354012158      0.55185550981602
  H   -3.58585420139191     -2.19774438643836      0.93761253498841
  H   -3.39012744946552      1.01210030730793     -1.99606639011049
  H   -1.07751963069140      0.52095890867540     -2.36994838413067
  H   -6.50439699042587      1.18435884473228     -0.33713387540144
  H   -5.07026168635251      1.58245964073041     -1.28681886690613
  H   -6.99617354213426      0.93975569245748     -2.78433382617208
  H   -5.68258832407310     -0.24631731752979     -2.92749644041421
  H   -8.24029969648285     -0.51203836804871     -1.23720444083514
  H   -7.83303339893005     -1.47300064485378     -2.66710379694760
  H   -7.41291728993836     -2.69694530946006     -0.46813930441503
  H   -5.94805428635779     -2.55172744865283     -1.45992721271597
  H   -6.69768196749877     -0.72218976132805      0.89300300005258
  H   -5.44921169870911     -1.97565014316134      0.91669324708867
  H   4.36856718067789     -7.16416225738705      1.53705193253871
