# Supplementary material for: Fluorescence Quenching Properties and Bioimaging Applications of Readily Accessible Blue to Far-Red Fluorogenic Triazinium Salts
Source: J Am Chem Soc. 2025 Dec 28;148(1):1183–96. doi: 10.1021/jacs.5c17428 (PMC12814330; doi:10.1021/jacs.5c17428)
Supplement: Supplementary file 3 [file ja5c17428_si_002.zip › Trz_TAMRA_conjug.xyz]

113
Coordinates from ORCA-job orca
  C   1.48147540526350     -2.26435327971313      2.41837940843011
  C   2.31430173320612     -1.16865334431017      2.01969185224280
  C   1.76799228222177      0.02384735272695      1.62225766782487
  C   0.36342888816054      0.24328432583913      1.61759561924330
  C   -0.44659342798148     -0.86631791997319      1.97480464850104
  C   0.07622635639633     -2.09532086764890      2.33933096130797
  C   -0.24895401992630      1.48684965673679      1.30865048013440
  C   -1.65519416512423      1.55308616128756      1.27654902153494
  C   -2.42042350713479      0.40842690133687      1.64466282195801
  O   -1.80966975033508     -0.76222319223933      1.99963772879823
  C   -2.39078326913322      2.71832310908198      0.92582800572552
  C   -3.76193685459284      2.73441305785809      0.92390354009347
  C   -4.51416619152256      1.57100902779189      1.30045056188424
  C   -3.79967346826015      0.40615142727314      1.67601491012979
  N   -5.86988712582115      1.58771745195329      1.29775350253368
  N   2.03217533494932     -3.42330835150742      2.86651103638496
  C   1.17418958633213     -4.52706323350645      3.28549636498832
  C   3.44131937053559     -3.45884914474373      3.26201321745832
  C   -6.60704859673790      2.80590072026313      0.96821844511521
  C   -6.61750949850197      0.42470845753812      1.76610732491556
  C   0.61651026372470      2.59348740855692      0.84031879275566
  C   0.59539641674156      2.93284817149621     -0.51961929712811
  C   1.60796910459843      3.71711812289009     -1.06693808178269
  C   2.68136983891957      4.13452956219461     -0.26574431597556
  C   2.63083930983920      3.90170673526124      1.11511361010044
  C   1.59085487965803      3.16737704751072      1.68417332676688
  C   3.92434370076001      4.53099268691446     -1.00403166007420
  N   5.09333669562336      4.00501812228694     -0.47359115864530
  O   3.90008960135367      5.11871577855490     -2.09004326507823
  C   5.96555018950233      3.23004926388548     -1.39266568913853
  C   5.27588600181415      1.89276362325780     -1.58618316595794
  C   4.16889632466958      1.80812794421179     -2.44914455334883
  C   3.29498500358102      0.73049588725391     -2.37318428849871
  C   3.54890383845014     -0.32382257755005     -1.48097309197937
  C   4.71833054222281     -0.30605121060583     -0.70611122157468
  C   5.55960836538127      0.80746720980976     -0.74374184990892
  C   2.53524462440999     -1.38257731862103     -1.31337058506132
  N   1.25203089140824     -1.00869029796513     -1.39891790911285
  C   0.30728665465587     -1.93509050462287     -1.12475484820696
  C   0.73587347938982     -3.26525256424780     -0.84880386211620
  N   2.02642334193875     -3.55478401877336     -0.91079890552662
  N   2.98511557057387     -2.63201837927275     -1.09113120363446
  C   2.55547093382404     -4.99091403683288     -0.90446116859068
  C   1.41658732585277     -5.97749106953197     -0.66935972751300
  C   3.17745419151584     -5.20465212487967     -2.29266804789594
  C   3.60406968725593     -5.10636942635022      0.20114849842473
  C   -1.08167423346532     -1.57427284475812     -1.17054008680382
  C   -2.12629864580014     -2.46964394035876     -0.82881599883881
  C   -3.44963964529939     -2.10200958669583     -0.92293013540813
  C   -3.83116040924861     -0.79957648686209     -1.37004629354370
  C   -2.77440522185122      0.10687905799781     -1.69046522344301
  C   -1.45689994647907     -0.27421693634481     -1.59083430357375
  N   -5.13821876806277     -0.43302232223578     -1.46842210924222
  C   -6.23320045118901     -1.40893804407864     -1.54653055358756
  C   -6.59265379925961     -1.65609616777705     -3.01918685646779
  C   -6.95118672528942     -0.34019989576231     -3.72240023566031
  C   -5.86811990455808      0.72675677149041     -3.50938596829379
  C   -5.55391417050267      0.86390271919345     -2.01534378826782
  C   1.52258041221072      2.96432166146829      3.19897699173488
  O   0.44144407009330      2.46532811389624      3.63817415709178
  O   2.52441782815070      3.32155620839040      3.87903147398277
  H   3.39528849383076     -1.27912645824236      2.02145318245762
  H   2.42734873771835      0.82855933785317      1.30242320548678
  H   -0.61477076009888     -2.88705247287405      2.61691123221376
  H   -1.84040494591866      3.61982712789046      0.65719463014821
  H   -4.28062747038896      3.64950224558453      0.64931919214230
  H   -4.30705254356156     -0.50806043689994      1.97198110282801
  H   0.43476568468352     -4.75168925703031      2.50531198517732
  H   1.79392986998272     -5.41566842838041      3.43937773604829
  H   0.64048482195491     -4.29706919425988      4.22315140007482
  H   4.09661120604823     -3.18660958197952      2.42485932637266
  H   3.63390212954958     -2.77154545792535      4.10095628301558
  H   3.69008844899773     -4.47780345950211      3.57220831747819
  H   -6.28331378816145      3.20957091671011     -0.00066080895166
  H   -7.67045823767378      2.56026801815790      0.89971050719824
  H   -6.47105871796289      3.58171789360412      1.73843560144255
  H   -7.68365304379269      0.59995742663457      1.59969815912416
  H   -6.32113626863981     -0.47658311901346      1.21207361754720
  H   -6.44840541811267      0.24633119872523      2.84027067917845
  H   -0.17527711517910      2.51675349232361     -1.16829813106679
  H   1.62927677341044      3.92032364124094     -2.13705751701891
  H   3.41305804737246      4.26513520582017      1.78493448484516
  H   4.93703879392491      3.48969883863958      0.39368731130910
  H   6.05823639643941      3.79136977982030     -2.32912165762266
  H   6.95635340520332      3.12127322059321     -0.93582423851878
  H   3.95831602079643      2.62640384953291     -3.13822530616279
  H   2.39855113535794      0.70304042127040     -2.99217399470509
  H   4.92978419287840     -1.13312632230259     -0.02788146619260
  H   6.42207066069388      0.85576734196489     -0.07584263305644
  H   0.04989464866810     -4.08181705938754     -0.65950815660909
  H   1.85832056790291     -6.98139206889791     -0.64231727488643
  H   0.91375907441576     -5.80745648770137      0.29235147767317
  H   0.67686988690820     -5.96002294958748     -1.48134804129983
  H   3.55089958470635     -6.23533559881923     -2.34451555439895
  H   4.01387373261316     -4.51568316506912     -2.45759589386741
  H   2.42710440062862     -5.06123665496660     -3.08223541225130
  H   4.08428080693173     -6.08944930607873      0.11861761642048
  H   4.37046838504328     -4.32909233121392      0.10623951934521
  H   3.12884723338656     -5.03130173663280      1.18505369368003
  H   -1.90112788933463     -3.47304044215881     -0.46726886716710
  H   -4.20608411573344     -2.82646817497391     -0.63255199086582
  H   -2.99601816597103      1.11331992076154     -2.03431582845144
  H   -0.67149766573958      0.43029128708443     -1.85980962673352
  H   -5.96543765533145     -2.33745560691461     -1.03657898600196
  H   -7.09499319763775     -0.97668423456408     -1.01481471424607
  H   -5.72945808750736     -2.13083004626503     -3.51425858190001
  H   -7.43154089413256     -2.36623856532989     -3.06916669644710
  H   -7.11026624119266     -0.51462975930102     -4.79681743073322
  H   -7.90510159940283      0.03580471020612     -3.31402275671090
  H   -4.94515189154681      0.44879700538601     -4.04425572252588
  H   -6.19641157655547      1.70030985470505     -3.90256239757852
  H   -4.79821200191250      1.62753858493701     -1.81065381144689
  H   -6.46431713516693      1.15562506678692     -1.46986478817217
