# Supplementary material for: Fluorescence Quenching Properties and Bioimaging Applications of Readily Accessible Blue to Far-Red Fluorogenic Triazinium Salts
Source: J Am Chem Soc. 2025 Dec 28;148(1):1183–96. doi: 10.1021/jacs.5c17428 (PMC12814330; doi:10.1021/jacs.5c17428)
Supplement: Supplementary file 3 [file ja5c17428_si_002.zip › Tz_ATTO495_complex.xyz]

64
Coordinates from ORCA-job orca
  N   0.17686989447846     -1.55642777745815     -0.25392153478779
  N   4.99356668198285     -1.14102388032970     -0.06674634065159
  N   -4.63669937049140     -1.19176110995112      0.02388265935730
  C   -1.04305726034813     -1.16490710754991     -0.78917346737525
  C   -1.05514964955935     -0.46031924298863     -2.04167293714802
  C   0.15272802597224     -0.15558708403741     -2.66913736405689
  C   1.37121796190334     -0.46835643675344     -2.07056962346023
  C   1.38746424098738     -1.15722756807471     -0.80729895158431
  C   2.61633778987270     -0.09331773711053     -2.64888788359062
  C   3.80533245737141     -0.32844719767955     -2.01650356928418
  C   3.82231566571299     -0.96758205207327     -0.73118304546210
  C   2.60072546897600     -1.39300009980268     -0.16269627641818
  C   -2.24437549395959     -1.42762848504276     -0.12862427545011
  C   -3.48023938850763     -0.99659727161136     -0.66312394195292
  C   -3.48933470143750     -0.32886599501449     -1.93363026931004
  C   -2.31284562751538     -0.07927758949834     -2.58608774041780
  C   6.24982070587915     -0.63741816481819     -0.61775314350228
  C   5.01701921134687     -1.84735087988339      1.20943615209522
  C   -5.92091925514542     -0.76260348168167     -0.52514865510695
  C   -4.62820817099314     -1.94457673325406      1.27495066292496
  C   0.17581754798769     -2.38439311427322      0.95551900624459
  H   0.14347188823775      0.36825002037601     -3.62769546954176
  H   2.59908625586434      0.41135680493791     -3.61621159573748
  H   4.73575175202058     -0.01535935135734     -2.48370705820395
  H   2.61382817729499     -1.84166965847220      0.82257793247335
  H   -2.23510053836446     -1.91809928503548      0.83680506043388
  H   -4.42906821440601     -0.01350629130354     -2.37985091968746
  H   -2.31889720369421      0.43889625504478     -3.54635869572565
  H   7.04128978372724     -0.79381499399127      0.12039506508022
  H   6.52549612600711     -1.16512346117046     -1.54420202527284
  H   6.18210480570996      0.43898352412444     -0.83211591298804
  H   6.05261861290103     -1.92562690694263      1.55113181544355
  H   4.43458454784414     -1.30916720657450      1.97348262109423
  H   4.60100587523602     -2.86165924037426      1.10576814870508
  H   -5.88509190634975      0.29250733208119     -0.82827807357575
  H   -6.21426973912735     -1.37060053990705     -1.39603277286437
  H   -6.68386512167367     -0.86987815834741      0.25107933372726
  H   -4.24669025262783     -2.96668758922271      1.12172571952097
  H   -4.00014284284880     -1.44508737403122      2.02911377825301
  H   -5.65087425251870     -2.00389867159426      1.65687644210802
  H   1.09928824555484     -2.96534130375965      1.00173891314258
  H   0.07929843977424     -1.76306559253626      1.85748508799882
  H   -0.66062901528695     -3.08844488410616      0.90684734889748
  H   -5.09969219131838      1.02965230103486      2.28594979243644
  H   -5.15517202828919      2.05790670440110      0.80819469323042
  H   -4.70989884560968      2.76114720018838      2.37878038446114
  H   3.42958601626960      2.60410201378734     -0.68928551710671
  H   0.95195288567509      2.41629182962425     -0.70185981295652
  H   1.07334262318367      0.54149753690215      3.17813056139972
  H   3.55114805546798      0.73276673324482      3.19384107319162
  C   -4.62772942784250      1.86082162427594      1.74878877991617
  N   -1.21917145023847      0.65222330728968      2.20953697686597
  N   -2.53209328816770      0.75003481429309      2.33381081330049
  C   -3.19306457816835      1.56719224396480      1.48917523601878
  N   -2.62161205940977      2.06166054309175      0.36651164857989
  N   -1.31119364730846      1.97627097219806      0.24808641345673
  C   -0.61431831907721      1.39105765431173      1.25186784046966
  C   2.91429645017080      2.16077542317182      0.16263100313869
  C   1.52508853471492      2.05746732471847      0.15146597699860
  C   0.85145482167682      1.47601080935488      1.24146497324986
  C   1.59376526071486      0.99323988692928      2.33445392845325
  C   2.98335328967044      1.10280516227970      2.33937304315677
  C   3.64713291237162      1.68804331933312      1.25643588975619
  H   4.73477019522586      1.76749368495354      1.26034293973887
