# Supplementary material for: Fluorescence Quenching Properties and Bioimaging Applications of Readily Accessible Blue to Far-Red Fluorogenic Triazinium Salts
Source: J Am Chem Soc. 2025 Dec 28;148(1):1183–96. doi: 10.1021/jacs.5c17428 (PMC12814330; doi:10.1021/jacs.5c17428)
Supplement: Supplementary file 3 [file ja5c17428_si_002.zip › Tz_ATTO495_conjug.xyz]

75
Coordinates from ORCA-job orca
  N   1.49753415431975     -0.11270483959827     -0.52989221964885
  N   6.12353437807096     -1.01586717776046      0.56977080311363
  N   -2.99934937914961      0.84613916682395     -2.05810261079927
  C   0.25471199173714     -0.52724120738038     -0.99449786614381
  C   0.00768160797105     -1.93769744093832     -1.12542148444710
  C   1.03245557180052     -2.84517766877894     -0.85767067243559
  C   2.30426476338129     -2.40659768401468     -0.49213725241663
  C   2.55050595560384     -0.99756532965095     -0.33843413314415
  C   3.38140577558431     -3.30704047307020     -0.25378451673302
  C   4.62742533922076     -2.86720475587935      0.10026868718239
  C   4.88461109672687     -1.46003302620223      0.23588239938351
  C   3.82598502070416     -0.54914625144833      0.00939730917445
  C   -0.74716007300261      0.38795476234481     -1.32364704511836
  C   -2.02828769396142     -0.04855964536219     -1.73307202934780
  C   -2.28359712459227     -1.45957855784927     -1.81286554598905
  C   -1.28817321065639     -2.35642810776609     -1.53349712780728
  C   7.22536306936369     -1.95281665285132      0.78394593737822
  C   6.37320124237325      0.41402539022034      0.72313058295947
  C   -4.32124515233611      0.39575187662538     -2.48739717777140
  C   -2.66318161938241      2.25331877352699     -2.25308817347156
  C   1.67491790682509      1.29928336836680     -0.16482673552343
  H   0.83853103820638     -3.91614168325155     -0.95074066703658
  H   3.18760106625288     -4.37542923008632     -0.36239328957217
  H   5.42307499120610     -3.58749351093567      0.27480085381051
  H   4.02636506940375      0.51297677668379      0.08478768447267
  H   -0.55478152771652      1.45356466591386     -1.26643684583461
  H   -3.25663074567065     -1.82334665823543     -2.13354311467484
  H   -1.47211829230336     -3.42744203825663     -1.62939731820796
  H   7.41213208096650     -2.56022215688340     -0.11417283693294
  H   8.12987731775826     -1.38111350933868      1.00901274691112
  H   7.01958200977978     -2.62715772657642      1.62924795734516
  H   5.71815077576014      0.84894433700513      1.49432696763469
  H   7.41363503509109      0.56130267740918      1.02465936780288
  H   6.20179758454756      0.95267961832981     -0.22244272968146
  H   -4.73360713413335     -0.33169233888773     -1.77703845038166
  H   -4.98922396720120      1.26186853156344     -2.51345062730445
  H   -4.29546237512060     -0.05974174987743     -3.49128016521178
  H   -3.58573407236911      2.81664057553335     -2.42054377405864
  H   -2.15912333775639      2.67098805728682     -1.37266400125939
  H   -1.99959230565614      2.38376712292556     -3.12405586484285
  H   2.37256872668062      1.34294542221204      0.68063069737682
  C   2.14046445896124      2.21221534451546     -1.30040156161353
  H   0.71014666131317      1.63742396491517      0.22784923558517
  C   2.20469024351681      3.67174745792281     -0.81001663150643
  H   3.12948958216549      1.90158705959379     -1.66540283435463
  H   1.44218317572368      2.13915699535920     -2.14653062806226
  C   0.83867073086526      4.09413871937367     -0.28929491889758
  H   2.97225671363460      3.77629303779398     -0.02915314913435
  H   2.47658475460647      4.32850130915036     -1.64786852528476
  O   -0.15036743553335      4.16536636553258     -1.03745656108041
  N   0.75174904061308      4.31862436820015      1.04739275887036
  H   -3.88565587830636     -4.33900966735821     -1.11491361799149
  H   -4.97687979484612     -4.80847468941629      0.19969013247462
  H   -3.23947959871266     -5.26758540539539      0.26748283467125
  H   0.42938144354293      2.09405706337464      2.78328400588016
  H   -0.55091966900985     -0.17490395575319      2.64399045528709
  H   -4.03059679974656      1.45094001298215      0.68551364621117
  H   -3.02872160804812      3.72073213705088      0.79772178220124
  C   -3.95085056848182     -4.48787974693176     -0.02608489407945
  N   -4.16781178730326     -1.01692210787290      1.04378721768831
  N   -4.54871097453269     -2.21393186368489      0.64199293818679
  C   -3.63797626230429     -3.21228403770662      0.67149211747012
  N   -2.51791654859378     -3.12538439550301      1.42106073117331
  N   -2.13749144181107     -1.92938868721719      1.83198953607825
  C   -2.88825965142554     -0.86550602341280      1.46473486776738
  C   -0.55356989325325      1.95681211458693      2.32925046751205
  C   -1.09885347972051      0.68121946162121      2.25285847391406
  C   -2.35271040167238      0.48537741356679      1.64492642508016
  C   -3.05931015297293      1.59649382126012      1.15569669953816
  C   -2.49363967722776      2.86837249136525      1.21966600664158
  C   -1.22633946104100      3.06166097767481      1.78195220104822
  C   -0.54002624050950      4.41355491294246      1.72846712103710
  H   -1.17459851053586      5.13627721742588      1.20017775012917
  H   -0.34934714337055      4.79765342502436      2.73969783964851
  H   1.58170690138887      4.17486025622864      1.61562952266175
