# Supplementary material for: Fluorescence Quenching Properties and Bioimaging Applications of Readily Accessible Blue to Far-Red Fluorogenic Triazinium Salts
Source: J Am Chem Soc. 2025 Dec 28;148(1):1183–96. doi: 10.1021/jacs.5c17428 (PMC12814330; doi:10.1021/jacs.5c17428)
Supplement: Supplementary file 3 [file ja5c17428_si_002.zip › Tz_BODIPY_complex.xyz]

51
Coordinates from ORCA-job orca
  H   -5.13446720993283     -0.87479137287840     -1.00793189208327
  H   -5.10934362738521      0.90127012512355     -1.04549804689910
  H   -4.59917229971846      0.02518910581104      0.42069901494671
  H   0.43434590845220      1.46521707766134     -2.99009665866457
  H   -0.85137718039376      1.37224649565394     -4.22308790822193
  H   0.21797445246609     -0.02695996277236     -3.91217075934238
  H   -3.18743390037783      1.35144542377771     -2.95074377392345
  H   -2.91451363590690     -1.68142472694230      1.11099437851147
  H   -1.19990957458142     -3.07365231090054      2.89350401749164
  H   1.47741428443321     -3.58250492157564      2.81373795645314
  H   3.25658746221078     -1.57098380986795      0.44615638071738
  H   3.36709734880595     -3.27547174096812      0.95070860336917
  F   0.49563002301214     -2.32789861575184     -2.21423930673572
  F   1.48498855082555     -0.43391475832278     -1.37170693045788
  C   -4.57587273693058      0.01571753432755     -0.67780794763927
  C   -0.32225939809985      0.80902516713186     -3.44586272818653
  C   -1.28646726054317      0.32625607108881     -2.42173635399933
  C   -2.65599991013800      0.66619175794862     -2.29557590849656
  C   -3.17746339870227     -0.01265424059403     -1.19452903938020
  B   0.38481965380680     -1.30400848501341     -1.23467835175468
  N   -0.95129868968884     -0.53483419369682     -1.42558731313099
  C   -2.09331073016978     -0.76333260367087     -0.64288538361947
  C   -2.02178392243009     -1.53983148043299      0.50280048321490
  N   0.35411598667967     -1.93550392968228      0.18456901252503
  C   -0.81839729346721     -2.10281525328134      0.92880048025816
  C   -0.49335213401119     -2.81096892289671      2.11109578892572
  C   0.87722415826679     -3.06356551948972      2.07168854368808
  C   2.77969597685322     -2.56096200727934      0.36192975452051
  C   1.38110351849110     -2.52069436030946      0.86382566717029
  H   2.81852582349825     -2.84979855608080     -0.69734825981108
  H   4.26833054401535      0.18265646520782     -1.84660202361407
  H   5.36941696245550      0.76904308117168     -0.58023247024930
  H   4.80024625086927      1.88028491650308     -1.87975270609139
  H   -3.43596376600599      2.83226408839185      0.71127371576757
  H   -1.12586946836986      2.89895982702742     -0.19830613150005
  H   0.18306239215106      0.22772550706860      2.92041270947880
  H   -2.12747262177415      0.15425455275635      3.82951618216640
  C   4.52307855216445      1.05097005206402     -1.21824887096565
  N   1.32955881226240      2.48981182018168     -0.22719857598048
  N   2.49702850945742      2.36758365965646     -0.83295742717466
  C   3.34099380802737      1.41108343595746     -0.39301762388324
  N   3.19881973547023      0.84721192979431      0.82642385297995
  N   2.02956440716960      0.95947309599267      1.42689893942031
  C   1.05018836401529      1.63996440763300      0.78774327261026
  C   -2.64141617345524      2.27233219668194      1.20525582974954
  C   -1.34782571032953      2.31124842581966      0.69130947730800
  C   -0.31774959376722      1.58518711727161      1.31609352670313
  C   -0.61002729519273      0.80650417327253      2.44929634940895
  C   -1.90722053387903      0.76862306026491      2.95580562330351
  C   -2.92454427845481      1.50551342790712      2.34056071757024
  H   -3.93972178455372      1.47302731955910      2.73847752654635
