# Supplementary material for: Fluorescence Quenching Properties and Bioimaging Applications of Readily Accessible Blue to Far-Red Fluorogenic Triazinium Salts
Source: J Am Chem Soc. 2025 Dec 28;148(1):1183–96. doi: 10.1021/jacs.5c17428 (PMC12814330; doi:10.1021/jacs.5c17428)
Supplement: Supplementary file 3 [file ja5c17428_si_002.zip › Tz_BODIPY_conjug.xyz]

59
Coordinates from ORCA-job orca
  H   -7.06762826959315     -0.10821210432915      0.40025150990831
  H   -6.06200200066268      1.33959394755562      0.63284883902927
  H   -6.66135103235141      0.46536905212916      2.06017229829939
  H   -3.89608020335779      2.40853638603411      1.88119632802388
  H   -2.52737817947559      3.46690853397128      2.30420108813520
  H   -2.57541523331910      1.80235496363408      2.90536107233538
  H   -2.68647193324052      0.66562901526703     -2.98111306825164
  H   -1.30153681174918     -0.40375386271166     -2.64044346498976
  H   -1.01516869373457      1.19716681608592     -3.33905133108646
  H   -3.67854635266485      1.42919019948413     -0.63628131980697
  H   0.09949301420311      2.51630785372084      2.57085062263841
  H   2.89786097367485      2.49649016593093      3.02609083521037
  H   5.00348849866566      1.97271298501314      1.38642086118568
  H   0.75562987974635     -3.53374597103501     -1.56051088854228
  H   -1.64699613445864     -3.01719224339615     -1.18043483197989
  H   -0.58165580705238     -0.62009496338393      2.24063042627901
  H   1.82149311820886     -1.09573615062657      1.82623222526032
  H   3.44819131084639     -2.86531994116518      0.76417353335294
  H   3.01141951163131     -3.48375110451408     -0.84385028603259
  H   2.91055653177765     -0.82595894592722     -1.28167517536713
  H   5.78356949246170     -0.00873126192320     -2.07026337992835
  H   6.05074368269397      0.62038166848637     -0.44635870299836
  H   3.51828660147010      0.98293896409268     -2.18306403236722
  H   4.69790545083944      2.20343927454584     -1.73871170853585
  C   -6.29354686529378      0.33986939590246      1.03487346272041
  F   1.29455077269205      0.19209907424382     -1.87547022291535
  F   1.17939051782437      2.46196399948958     -2.21696475554837
  C   -2.81145811898038      2.43767807446642      2.03872342478305
  C   -1.64772457505764      0.64154890736610     -2.63287522201319
  C   -1.55702130759709      1.20149887397833     -1.25993556919346
  C   -2.62585168833152      1.51816251909118     -0.38311051125122
  C   -2.08687972148682      1.97795134824169      0.81882007562576
  B   1.04723577892793      1.44017236952234     -1.24581568482011
  N   -0.38034883363019      1.46632253072880     -0.63487272536856
  C   -0.66820699973091      1.92990410871068      0.65736051021894
  C   0.35016812332550      2.20021502628153      1.55817417987308
  N   2.06213777196289      1.67839966064463     -0.08806808355451
  C   1.69072076678730      2.04929330351281      1.21059464652871
  C   2.87148127126572      2.21371934929502      1.97733735507897
  C   3.94724554484315      1.94542892156086      1.13575486119693
  N   -3.07603971247792     -1.05834905142485      2.01426261217965
  N   -4.28787232371205     -0.54253175716295      2.12559958164483
  C   -5.05986071888571     -0.48955324014101      1.02058249729129
  N   -4.80080291698395     -1.26612795937677     -0.05691401341028
  N   -3.58919590167988     -1.77296776383104     -0.17409536922263
  C   -2.68384200021193     -1.48472464011252      0.79061234856613
  C   0.45974040248801     -2.89319984392744     -0.72777296445671
  C   -0.88573774369561     -2.60471508247488     -0.51975594262594
  C   -1.27074004755912     -1.78943974156961      0.55818110262574
  C   -0.28450153119483     -1.25798859131955      1.40983291716098
  C   1.05897746071428     -1.53283192465531      1.17887144750815
  C   2.90401057813777     -2.62620120405696     -0.16054706043734
  C   1.44523278636498     -2.36138714672999      0.11420387096165
  N   3.52034996513662     -1.43228360935728     -0.73330680482967
  O   5.58707874013061     -1.79723758163672      0.15185488048442
  C   4.80863821463229     -1.08622025301289     -0.50764520631166
  C   5.27776695278240      0.22811214580282     -1.12068418771027
  C   4.19509560518217      1.29156916760385     -1.37679497839885
  C   3.42159732685177      1.62804857230779     -0.14221672115228
