# Supplementary material for: Fluorescence Quenching Properties and Bioimaging Applications of Readily Accessible Blue to Far-Red Fluorogenic Triazinium Salts
Source: J Am Chem Soc. 2025 Dec 28;148(1):1183–96. doi: 10.1021/jacs.5c17428 (PMC12814330; doi:10.1021/jacs.5c17428)
Supplement: Supplementary file 3 [file ja5c17428_si_002.zip › Tz_Coum_complex.xyz]

52
Coordinates from ORCA-job orca
  H   -6.45800177806760     -0.77225015146016     -1.70380736085587
  H   -5.34080034987986     -1.89336384089533     -0.88556765833994
  C   1.75954640264302      2.43884698770935     -0.44508345090891
  C   0.60508384937964      2.61945856514903     -1.16305135924984
  C   -0.61889781992438      2.05208511942102     -0.73093435272075
  C   -0.61834723216896      1.29123293096507      0.46333830329810
  O   0.53652973370289      1.15364241571266      1.19907250119030
  C   1.76193853951310      1.68908225769855      0.77759452792136
  C   -1.84735600187642      2.14829435302207     -1.42390332218363
  C   -2.98188941703888      1.50865910160830     -0.97476596733503
  C   -2.95923531349976      0.71570202705178      0.21666085004332
  C   -1.74383502391764      0.65002931033552      0.94474016086757
  O   2.72519057729666      1.45698602314438      1.50787486730714
  N   -4.06235051789312      0.02744383807595      0.62793205684507
  C   -5.34627957745924      0.12381455644190     -0.07028777306099
  C   -4.01591033471282     -0.88289034940364      1.77362188798062
  C   -4.29574023254344     -0.18465765372962      3.10560920230170
  C   -5.46704177660406     -0.85904107479777     -1.23571025261337
  H   0.61995963695908      3.19461555363140     -2.09173794663789
  H   -1.88183533769569      2.72517941211626     -2.34999656147776
  H   -3.89393460415839      1.58568510784697     -1.56158789730540
  H   -1.65690465879097      0.08167523992956      1.86670032418750
  H   -6.13020588016995     -0.07415876051833      0.67407643933365
  H   -5.49882234598008      1.15708589907468     -0.41075522018376
  H   -4.76417118804095     -1.66738882860252      1.59275283092236
  H   -3.03980343826966     -1.38684618656111      1.79261163915670
  H   -3.54722750817028      0.59352993620834      3.30942765722169
  H   -5.28926482816729      0.28581205684062      3.09682812068956
  H   -4.26814250053084     -0.91411426089035      3.92767600797986
  H   -4.70430092986930     -0.65955246314998     -2.00101205104984
  H   2.71488035874115      2.84748703319981     -0.76814099319172
  H   6.63571089385957      0.73464501714173      0.16942228011044
  H   6.51671151771527     -0.26652476956335      1.66362934178506
  H   5.59849210959827      1.25113754723655      1.51865589468700
  C   -1.61116267067910     -2.00147296029262     -1.25292978167892
  C   -1.01413604397475     -2.56509319408948     -0.12002155655290
  C   0.32609888747229     -2.31429283257738      0.16445552204344
  C   1.08810372795579     -1.49600032289816     -0.68973434972427
  C   0.47845192934664     -0.92130445419429     -1.81918453410637
  C   -0.86304753153619     -1.17646090968819     -2.09719283710757
  C   2.50000912838445     -1.22385487300332     -0.39187933600663
  N   3.23422328915883     -0.50081918580520     -1.27034306882968
  N   4.41105287591739     -0.05442302293691     -0.87246567999288
  C   4.80843693343563     -0.34856430480964      0.38429103731809
  N   4.25323978926167     -1.36490669975036      1.07836021904974
  N   3.07374991162676     -1.80971338208829      0.68338804417413
  C   5.96952166056987      0.37551012078433      0.96304084741900
  H   -1.59971372834137     -3.19792080637501      0.54767025675212
  H   0.79295106138409     -2.74805039743923      1.04784375269155
  H   1.06174569497334     -0.27134133582464     -2.46958464542084
  H   -1.33068657759739     -0.71884169805642     -2.96885798177798
  H   -2.66276626163697     -2.19286083064455     -1.46703157396434
