# Supplementary material for: Fluorescence Quenching Properties and Bioimaging Applications of Readily Accessible Blue to Far-Red Fluorogenic Triazinium Salts
Source: J Am Chem Soc. 2025 Dec 28;148(1):1183–96. doi: 10.1021/jacs.5c17428 (PMC12814330; doi:10.1021/jacs.5c17428)
Supplement: Supplementary file 3 [file ja5c17428_si_002.zip › Tz_Coum_conjug.xyz]

57
Coordinates from ORCA-job orca
  C   -3.13905917492640      1.05964711438133      1.01314266776468
  C   -4.50313304300543      0.45072750914821      1.12942761695323
  O   -5.06237585192894      0.31926732462545      2.23316765171215
  N   -5.06872256945193     -0.01488481878191     -0.01569736017882
  C   -3.05722647442810     -0.56094459609477     -1.38496181185343
  C   -4.48406008702456     -0.05552213888069     -1.36103297689761
  C   -2.69596379228669     -1.73713578114185     -0.71020317556673
  C   -1.36338411223890     -2.11709809328333     -0.61514245266222
  C   -0.35519036813090     -1.33418286259614     -1.21186812188784
  C   -0.72117695474637     -0.19177518378406     -1.94141603043665
  C   -2.05996586015165      0.18290045201806     -2.02788294071628
  C   1.05870189526316     -1.66777876208537     -1.02115582414898
  N   1.99614959483546     -0.97462550306989     -1.70854801377389
  N   3.26368151497043     -1.15151078001222     -1.37779053801308
  C   3.55126498788157     -2.03226397741704     -0.39626803740490
  N   2.64063734773510     -2.91336457546579      0.07799405253503
  N   1.37496396939678     -2.72573559522494     -0.23324526721403
  C   -2.07586358049550      0.45947333944329      1.64954619761927
  C   -0.75049331546903      0.87986485935267      1.41262062579584
  C   -0.54138213683198      1.96845946434384      0.53045983986592
  O   -1.61439741329393      2.65770870173226      0.01994373183281
  C   -2.93663895950686      2.22320231775890      0.18879659463250
  C   0.40245605045633      0.22024817981609      1.90021432395985
  C   1.66866115838026      0.61187676447591      1.52817739366679
  C   1.86851172651690      1.70465357861336      0.62037596613692
  H   3.94008905813683      1.96976135164446     -2.39624991922680
  H   3.39388567616144      3.61101537230859     -2.82918449486710
  H   2.20374249670114      2.36355962569014     -2.37881528016748
  H   5.74418894428181      1.52172082119609      2.37186460137473
  H   4.07369123231211      1.93352258216999      2.83979423509251
  H   5.05550413598517      3.10165671009009      1.91837501791815
  H   5.08925275943382      1.50959210097437     -0.04657386939059
  H   4.13048127073849      0.35450780746685      0.86278071150627
  H   4.33652165874301      3.58461732076500     -0.50776454485097
  H   2.62881419945377      4.00424652425992     -0.47338423387257
  H   0.78829806757449      3.19697375630957     -0.57811570719259
  H   2.52273452549443      0.07848437971933      1.93830426432157
  H   0.27301344049058     -0.62908466754594      2.57306832811280
  H   -2.24992750188889     -0.41074822155853      2.28621211644585
  C   4.95335388024217     -2.13635676181223      0.09711962632148
  H   -2.33176489919719      1.09839891700284     -2.55607884568210
  H   0.05091073191564      0.42026163319410     -2.40513601661577
  H   -1.08716284436166     -3.01204501655202     -0.05943594333576
  H   -3.46401252365279     -2.32856878662343     -0.20914687147378
  H   -4.52519154918711      0.93920460746479     -1.82940449863057
  H   -5.12905040399863     -0.72336783467640     -1.94944454412828
  H   -5.98996362480951     -0.43201878706277      0.10197859088207
  C   3.20760282868145      2.75561206770861     -2.16448578754698
  C   4.82774408284363      2.03402027732504      2.04663854795304
  C   4.32463450746541      1.42550106208552      0.73762630146743
  C   3.33038646172974      3.19009149058340     -0.70308380409978
  N   3.11749786661739      2.08221229374737      0.23275496636407
  O   -3.79800228378382      2.89465138999985     -0.37180626264462
  C   0.71687225511688      2.37609857029087      0.13046015319914
  H   5.32905688717015     -3.15963125405281     -0.04581475634652
  H   5.59873086659412     -1.42954680303015     -0.43524848585137
  H   4.99193887247706     -1.92221367305394      1.17535041424404
