# Supplementary material for: Fluorescence Quenching Properties and Bioimaging Applications of Readily Accessible Blue to Far-Red Fluorogenic Triazinium Salts
Source: J Am Chem Soc. 2025 Dec 28;148(1):1183–96. doi: 10.1021/jacs.5c17428 (PMC12814330; doi:10.1021/jacs.5c17428)
Supplement: Supplementary file 3 [file ja5c17428_si_002.zip › Tz_Cy3_complex.xyz]

77
Coordinates from ORCA-job orca
  H   2.39737982337138      3.62822913480017     -0.23968053588935
  H   2.81232664400527      2.30682199184361      0.90100378397762
  H   2.23982581395389      3.86345604068151      1.52696305544945
  H   -6.18077312952278      2.66258716885979     -0.68769614874436
  H   -3.73804252014651      3.08411472564690     -0.83910236266290
  H   -3.07981489594172      0.45350604989088      2.51491958357516
  H   -5.51539786001547      0.01723224780419      2.65371323541562
  C   -6.00378254684944      1.31585656230097      0.99508958069798
  C   -5.12938999755294      0.69624947503712      1.89307967007390
  C   -3.75924326435493      0.93335882826761      1.81295074764896
  C   -3.24587663897946      1.79231935150594      0.82285842554155
  C   -4.13189209585716      2.41438221679888     -0.07592469078260
  C   -5.50170262873431      2.17699654118315      0.01400689273324
  C   -1.80088368376626      2.03352008067843      0.71986854776756
  N   -1.32242567755002      2.65363752948172     -0.38318659821627
  N   -0.04157028797906      2.98068673521301     -0.40994319554797
  C   0.72334111778464      2.65232871359831      0.65050002712959
  N   0.29187621947921      1.83767305203261      1.64166670317399
  N   -0.98919521196328      1.53671828319895      1.68437811761514
  C   2.12748801445245      3.14183197730129      0.70367140103770
  H   -7.07546880665184      1.12274543135040      1.05565691388397
  C   3.87027322727321     -1.11686782741093      0.42562544388550
  C   3.44856793850403     -0.16330617876825     -0.69808461188986
  C   3.19872748693430     -0.74027024556009      1.76508826825602
  C   3.60883512168587     -2.59459745239341      0.06142012205474
  C   5.36175664087096     -0.84692368656442      0.50248906510343
  N   4.53992811039022      0.52022407084240     -1.13151566410420
  C   2.18424473585282      0.05242898290775     -1.24058143565910
  C   5.70477730577338      0.13590631061476     -0.43529261289315
  C   6.33792975235450     -1.39895241441122      1.31991611852537
  C   4.51426406908719      1.51634824826788     -2.19429247386346
  H   -7.01503511273275     -1.82334903170897     -0.73029331760585
  H   -6.17042889589683     -3.45036920581815      0.94068862497622
  H   -5.44857012261308     -0.36850141229757     -1.99686896060268
  C   1.01728013874707     -0.61032006718397     -0.85779639134256
  C   7.01169782076060      0.59614664813919     -0.58837309088859
  C   7.66244765650170     -0.95188219987455      1.18463701139459
  C   -0.23345656163024     -0.31409361303514     -1.39759033861326
  C   7.98888452959553      0.03162710501372      0.24281237146472
  C   -1.43762867569275     -0.90749947263443     -1.02333153020641
  C   -1.69494543649803     -2.06523412009937     -0.04919340385816
  N   -2.62093730127112     -0.51473240586987     -1.56297746270405
  C   -3.21110009480947     -2.14396393742645     -0.07648391967166
  H   -3.71892565358896     -3.66989875917992      1.36694842162831
  H   -2.23814392740940      0.16441834590363     -3.51536720848139
  H   -2.32300521831600      1.44689042987371     -2.26247459115977
  H   -3.81411799125855      0.64548998241140     -2.82362140407336
  H   -1.59363379346200     -2.61123557461577      2.03762273703558
  C   -1.09463406944410     -3.36729130024265     -0.63806882227033
  C   -1.17988031794014     -1.83275594746380      1.38263541232418
  C   -2.75459394974653      0.49604011686790     -2.60418962786257
  C   -3.70680483895730     -1.22465508909531     -1.01031208867581
  C   -4.08826398253485     -2.95245074026038      0.63230889835723
  C   -5.06650190746022     -1.09005432678306     -1.27687849097437
  C   -5.46565301437441     -2.82789016742561      0.38846239472589
  C   -5.94218247857017     -1.91111060382689     -0.55591358546781
  H   2.10892451877857     -0.84903563862737      1.71279481213678
  H   3.57869895785533     -1.40157732892738      2.55544709208744
  H   3.43013994322850      0.29735040162060      2.03979153771109
  H   2.53569066009308     -2.82154525882122      0.03487590267310
  H   4.04422699931055     -2.83678947257662     -0.91706584743399
  H   4.07480416968908     -3.23710455775917      0.82065452131665
  H   2.09257743390088      0.81433504882465     -2.01758555399678
  H   6.08291034345366     -2.16562615347742      2.05341410878398
  H   5.52283363650249      1.90915887070832     -2.34260481746019
  H   1.08282231497589     -1.38675735350443     -0.09951973818945
  H   7.27802939161276      1.35895856084746     -1.31914707955457
  H   8.44341677179220     -1.37398579151401      1.81788044042649
  H   -0.27292164267751      0.46879107538554     -2.15725801187628
  H   9.02203406716932      0.36835590292785      0.14918461592704
  H   -1.37518147186021     -4.21423049217783      0.00260584314166
  H   -1.47619052994612     -3.55071913983829     -1.65142720363486
  H   0.00077865212835     -3.30412332120814     -0.67867819469911
  H   -0.08720935142036     -1.89794128763431      1.44017195605293
  H   -1.48738016306236     -0.85200741598104      1.76257653076416
  H   4.16419646837679      1.06001702937905     -3.12998381583138
  H   3.84409583689294      2.34220605498621     -1.92151567308608
