# Supplementary material for: Fluorescence Quenching Properties and Bioimaging Applications of Readily Accessible Blue to Far-Red Fluorogenic Triazinium Salts
Source: J Am Chem Soc. 2025 Dec 28;148(1):1183–96. doi: 10.1021/jacs.5c17428 (PMC12814330; doi:10.1021/jacs.5c17428)
Supplement: Supplementary file 3 [file ja5c17428_si_002.zip › Tz_Cy3_conjug.xyz]

94
Coordinates from ORCA-job orca
  C   4.38891656910658      1.96478194626503     -0.46646537490291
  C   4.25733547664027      0.68478604840405      0.37041218627689
  C   3.63936772054512      1.81267806012645     -1.81070542266608
  C   3.93354704819268      3.22381088802433      0.29990616437736
  C   5.88378622770698      2.01050622922425     -0.71943508343743
  N   5.48971759675730      0.12051462429835      0.50661389767701
  C   3.10052108382878      0.12591854114237      0.90631829212757
  C   6.48391082308335      0.89200973296890     -0.13064448466867
  C   6.65968907680301      2.93614834273524     -1.40357232580355
  C   5.80029699837134     -1.17539262728810      1.11462225119865
  H   -7.98123038192680      3.54821277436649     -2.29287642390603
  H   -7.04112635172685      4.01414018258144     -0.86458157643602
  H   -8.51996376648857      3.01944848450256     -0.66929490119120
  H   -0.93470654520517     -1.80457928486603     -1.51883914263504
  H   -2.63629330080002     -0.08215481767131     -2.03545112532672
  H   -5.59608818824167     -2.34145207581385      0.12406433729774
  H   -3.91341581234978     -4.09877715469516      0.58771581044298
  H   -1.19782299259912     -4.31291029797130      0.92857646321973
  H   -1.70934202732324     -5.14183445190496     -0.54777467896471
  H   -6.18462128036879      0.69387625549533      2.27107635262292
  H   -5.80825825265617      2.84779806106754      1.10409358478881
  H   0.12187750293478     -4.02832107796690     -1.71833108372417
  H   -4.29400851477248     -0.86936256812338      2.70360417251818
  C   1.80944237988224      0.64619150099824      0.79975418384200
  C   7.85666480345380      0.65657238101844     -0.19873216979148
  C   8.04521155057821      2.72155198531565     -1.48758690092773
  C   5.97765716331539     -2.27652171433353      0.05610262416253
  C   0.69917244062845     -0.00708798994562      1.33638799508940
  C   8.63055523445465      1.59730927245919     -0.89152617178317
  C   4.73481348440951     -2.51996901886723     -0.80592840024919
  C   -0.61127155819594      0.46327272989792      1.31285411055144
  C   3.58403732432634     -3.20917573987789     -0.06334446290853
  C   -1.14649429412135      1.80239349975113      0.78772526486041
  N   -1.64319040508953     -0.24163306670837      1.84891470226150
  C   2.25233639881104     -3.03982631251850     -0.79155204475646
  C   -2.63295620507889      1.66104624883547      1.06530342516927
  H   -3.52818822228678      3.47170265656874      0.29696793468518
  H   -2.48736876970530     -2.04940426491083      2.44767738470216
  H   -1.27389657203716     -1.38050261054509      3.58251350636400
  H   -0.75725392418245     -2.13867587769739      2.04066153075956
  H   0.19170355474385      2.31815118617478     -0.87147783742197
  C   -0.58387761165382      2.96327432543676      1.64574516098808
  C   -0.85754464521498      2.04673167084537     -0.70573790350559
  C   -1.52884140057146     -1.52757009650065      2.52280167851591
  C   -2.86165912893356      0.45210780179832      1.73477702556291
  C   1.04333606873300     -3.47214692523792      0.01871039213430
  C   -3.68852450240505      2.52774790768660      0.81999243382863
  C   -4.12405895558461      0.07350232656467      2.18624627543312
  N   0.00668207243473     -3.96255860072819     -0.71033047139202
  O   0.98573153765103     -3.34226875712080      1.25376457377562
  C   -4.97093576746285      2.16940261932651      1.26667523836219
  C   -5.18091717782342      0.95781977663250      1.93709907764884
  C   -1.31301936379766     -4.19155319029096     -0.15814027438489
  C   -2.30847713800824     -3.08376419599330     -0.44837664389795
  C   -3.63015939216718     -3.21522320554083      0.01190062354798
  C   -4.57873259932893     -2.23439684185380     -0.24984682813254
  C   -4.23121223919614     -1.09598288935139     -1.00117339961347
  C   -2.90993002067493     -0.95886661042956     -1.45175503111040
  C   -1.95859225399339     -1.93595842608203     -1.16870952762116
  C   -5.22044336790290     -0.05597891842386     -1.29223732427437
  N   -6.50395870977513     -0.23499426659972     -0.90402951069843
  N   -7.31958199099283      0.80342562788310     -0.96700693927848
  C   -6.82688092092038      1.97042509912394     -1.43041833866356
  N   -5.67338041600884      2.02737820233017     -2.13393955730727
  N   -4.85407362957508      0.99848537669184     -2.06275281597731
  C   -7.64575028028328      3.20740903907185     -1.30212065871297
  H   3.97022860291787      0.90681544003911     -2.33649651116501
  H   2.55446519067644      1.75188290894907     -1.66120031660400
  H   3.85681263071386      2.68402991296363     -2.44300050655586
  H   4.45007711547760      3.29752682649342      1.26611767883478
  H   4.17697354276047      4.11386829902062     -0.29591634370319
  H   2.85211459519227      3.21984016837773      0.48106037672978
  H   3.19690463522840     -0.80930598630472      1.45829840816562
  H   6.20576631011836      3.81350188114432     -1.86745141685084
  H   6.72560300117580     -1.05165985997909      1.69368247741445
  H   1.66410262157566      1.58904537030123      0.27810304577178
  H   8.31884319233419     -0.21491504509022      0.26317996242653
  H   8.67144194183413      3.43720943116725     -2.02132386528721
  H   6.82713263260918     -2.00954962631391     -0.59000478671479
  H   6.26405113736534     -3.19771632951462      0.58837234092115
  H   0.88150428355505     -0.97485190170054      1.80732886130162
  H   9.70818155442028      1.44635495595210     -0.96561502140010
  H   4.38324407396054     -1.55629889901265     -1.21259049757436
  H   5.02003875167987     -3.12270852630471     -1.68212155310973
  H   3.81145297373465     -4.27945155641636      0.06614858841837
  H   3.47585594067180     -2.79944800337191      0.95128590678149
  H   2.09402304183509     -1.96589864989610     -1.00136099626505
  H   2.26243482396736     -3.54752132078020     -1.76813261645756
  H   0.50291275006448      3.05048940873976      1.51940980933979
  H   -1.05192041638180      3.90433344887509      1.32622360544478
  H   -0.80385419151856      2.80529688886613      2.71002941517551
  H   -1.08504377032575      1.15964273517729     -1.30693323936914
  H   -1.47907975325180      2.87970713402406     -1.06073793987009
  H   5.00834676094740     -1.42322302326093      1.82887413797986
