# Supplementary material for: Fluorescence Quenching Properties and Bioimaging Applications of Readily Accessible Blue to Far-Red Fluorogenic Triazinium Salts
Source: J Am Chem Soc. 2025 Dec 28;148(1):1183–96. doi: 10.1021/jacs.5c17428 (PMC12814330; doi:10.1021/jacs.5c17428)
Supplement: Supplementary file 3 [file ja5c17428_si_002.zip › Tz_fragment.xyz]

21
Coordinates from ORCA-job orca
  H   -4.36828633490004     -0.00423821910654     -1.71088814274455
  H   -4.84106428248490      0.90215461339148     -0.25634009987737
  H   -4.84272593614811     -0.89964239845451     -0.25027029640278
  H   3.77389338811686      2.15696803177708     -0.16406408747903
  H   1.29536282684388      2.15621941290312      0.02174643960394
  H   1.29496477831380     -2.15659589687935      0.02082321350868
  H   3.77349363624148     -2.15772953824756     -0.16499193659421
  C   -4.32817268983229     -0.00040065998706     -0.60951642485908
  N   -0.98457842004563      1.18113328757582      0.22411961864686
  N   -2.29618387541172      1.18051952570664      0.06930974414247
  C   -2.90711699645498     -0.00017804293286     -0.17077016519709
  N   -2.29620115645249     -1.18070805683650      0.07028620378945
  N   -0.98463161409224     -1.18125321800558      0.22509981199986
  C   -0.33144611479692     -0.00009360526029      0.12911227975911
  C   3.23235514624492      1.21116451159813     -0.12122633384756
  C   1.84244207925248      1.21495185894277     -0.01742137829447
  C   1.13502195821011     -0.00017767637318      0.03833326218697
  C   1.84221943824621     -1.21541231772309     -0.01792423490771
  C   3.23213437129558     -1.21184276593644     -0.12173567921811
  C   3.93108228347624     -0.00039354462437     -0.17184689915059
  H   5.01894593767776     -0.00047444902772     -0.25395383326480
