# Supplementary material for: Fluorescence Quenching Properties and Bioimaging Applications of Readily Accessible Blue to Far-Red Fluorogenic Triazinium Salts
Source: J Am Chem Soc. 2025 Dec 28;148(1):1183–96. doi: 10.1021/jacs.5c17428 (PMC12814330; doi:10.1021/jacs.5c17428)
Supplement: Supplementary file 3 [file ja5c17428_si_002.zip › Tz_OG_complex.xyz]

57
Coordinates from ORCA-job orca
  H   7.34806061808884      0.75150686399085     -0.64370110131294
  H   6.26107442876000      0.52086296455338     -2.03378675943678
  H   7.25360752453900     -0.84625425548587     -1.47043636957553
  H   -0.53900746032610     -3.34583016538475      1.48721330646429
  H   1.74016016957553     -2.98912955284588      0.56182040363620
  H   2.04984919796616      0.71597817633588      2.73986472513892
  H   -0.22525990149397      0.36014647428525      3.67072384609790
  H   -2.99614556191651      4.90680184257792      0.01141633374552
  H   -3.35085873148634      2.54501487641570      3.60766276398196
  F   2.72360438653588      2.72119535135145     -0.64172063629337
  H   -2.36668358588608      0.60905162865603      2.41134047227706
  C   -3.60412706427674     -3.19047503518276     -0.73902323755378
  C   -4.22942929409527     -2.10443692833499     -0.08189305899548
  C   -2.30376969443204     -3.02330921538270     -1.21126216980682
  O   -4.23304434453933     -4.37227245174645     -0.92536394239169
  C   -3.60424329177799     -0.89991932204046      0.11549382278112
  H   0.29627445759911      2.50405517102436      0.22330546282409
  H   1.98946725367250     -1.43152352408229     -2.37812218138197
  H   -4.13273717039099     -0.09160324984952      0.61819718913486
  H   -1.79651398161780     -3.83667810487272     -1.72872478937442
  F   -5.50708964546324     -2.29997528018842      0.35153457246849
  O   -1.43942741819650      4.06697201171933     -2.00666842270728
  O   -2.39701938516485      2.04493679298647     -2.38017124649725
  C   -2.02245858387095      3.00462695787188     -1.64307170824043
  C   6.68669546802770      0.03362134517003     -1.14373215080557
  N   4.05899535514200      0.22340861364285      1.36912758325280
  N   5.17623399545153      0.49528145374913      0.72014175371606
  C   5.57465039053288     -0.36558425593609     -0.24201709232140
  N   5.07880171852760     -1.61912904042906     -0.33063580586884
  N   3.96953755530918     -1.89810635079164      0.32912132804317
  C   3.39046140960497     -0.90715270919073      1.04600796523128
  C   0.03167979516275     -2.46152649211426      1.77182252544877
  C   1.30900085768338     -2.26542771004008      1.25202117745430
  C   2.04845055513487     -1.12134797250950      1.60344582662855
  C   1.48210600524763     -0.17473892799284      2.47496972447312
  C   0.20608431041558     -0.37875235350218      2.99515964539416
  C   -0.52274000615192     -1.52014226782725      2.64539971101108
  C   -3.24233744404901      3.85487396144573      1.88526430228604
  O   3.66097234001444      0.62588930344353     -2.11468562099570
  C   -2.86716930641200      3.96389324769738      0.54484891704366
  C   -3.06742634250337      2.64247771057538      2.55891988623580
  C   1.91215499215408      1.65543294841267     -0.86553277669428
  C   2.48724351906421      0.56428553338261     -1.65776569929796
  C   -2.33439076401126      2.87161812671162     -0.15293709824348
  C   -2.51969584280568      1.55019928529602      1.88476144223786
  C   0.65404123342464      1.65476001063155     -0.35676863190167
  C   1.61717840575446     -0.56503604336946     -1.83186741577556
  C   -2.14920648877860      1.65167107509723      0.53430319182879
  C   -0.20834339104574      0.53352724845521     -0.57810074344765
  C   0.34839594812892     -0.57491025467682     -1.30536507420649
  C   -1.53323658431953      0.48862192438761     -0.14489568599632
  O   -0.39840730553992     -1.70348962225690     -1.51289428869133
  C   -2.27323560883987     -0.72098199891384     -0.33255767814106
  H   -5.13199069359566     -4.33039670037384     -0.53973760287454
  C   -1.66045182886449     -1.80524709775858     -1.00814981194126
  H   -3.67257285206319      4.71358443137326      2.40332651712096
  H   -1.52637122740291     -1.67281980826044      3.04492624411405
