# Supplementary material for: Fluorescence Quenching Properties and Bioimaging Applications of Readily Accessible Blue to Far-Red Fluorogenic Triazinium Salts
Source: J Am Chem Soc. 2025 Dec 28;148(1):1183–96. doi: 10.1021/jacs.5c17428 (PMC12814330; doi:10.1021/jacs.5c17428)
Supplement: Supplementary file 3 [file ja5c17428_si_002.zip › Tz_OG_conjug.xyz]

62
Coordinates from ORCA-job orca
  H   -9.76735888691959      3.81049425730694      5.83612243226203
  H   -8.17223431023137      4.35963873732274      6.46886418817899
  H   -8.79191346773104      2.74164802213811      6.86861986628830
  H   -3.03623186444656     -0.58785396593820      1.49818373975564
  H   -4.19504198398356      1.07988108275283      2.91861368293354
  H   -7.98913048400552     -0.18513110855236      1.30562237598680
  H   -6.82600440895895     -1.84812642597014     -0.11642275439658
  H   -4.30309361990901     -3.37715878536916      0.20750689927042
  H   -4.67527029320225     -2.42691388707295     -1.23963190536181
  H   -2.10132612064915     -2.73390734919515      0.08771945482480
  H   -0.40218043411866     -1.63651300882073      0.72474986450730
  H   -0.81842541619926     -0.41634313148319     -3.40206098212914
  F   4.29858922901353     -4.67861175378569     -3.69381236232592
  H   1.64653826353770     -0.07517382104160     -3.51864752152917
  C   5.14303212519235      3.35911020192761     -0.55496088568164
  C   3.77626529688979      3.08731926661342     -0.31272021543407
  C   5.92351281513801      2.37276454691305     -1.15501952820871
  O   5.70378173676396      4.54537558132460     -0.22510802181966
  C   3.19194110751244      1.88938101426262     -0.63803457126350
  H   2.81319524721291     -2.91288086596670     -2.51701631881337
  H   7.57952571057011     -1.53579850451997     -3.24993965056609
  H   2.13658559769934      1.72186105812679     -0.42576431846354
  H   6.97782389893114      2.55445929458656     -1.36077254332961
  F   3.04625196788337      4.08183472252255      0.26959350538022
  O   1.66183831247008     -1.68125004810084      2.03254142721112
  O   3.50966195188529     -1.25392078555274      0.79709155578136
  C   2.25594009153867     -1.37246922520012      0.96282222222149
  C   -8.74145321695693      3.50779142370084      6.07811606954457
  N   -8.20429795904347      1.64516021611493      2.99360864527402
  N   -8.82073273166969      2.35471743330025      3.92109675325116
  C   -8.06837800994584      2.93566560929509      4.88131895817663
  N   -6.73506356522723      3.09909983729815      4.73940674639083
  N   -6.11674924670195      2.39471967862109      3.80918928090411
  C   -6.85573022693881      1.54199076357393      3.06008800456123
  C   -4.12277805823214     -0.50280315882304      1.45677818759010
  C   -4.77110086257487      0.43671883997821      2.25418545903397
  C   -6.17089033458410      0.56321215687714      2.20942013961227
  C   -6.90455594676167     -0.27650618138726      1.34985969886352
  C   -6.24803195643797     -1.20899429324148      0.55436910308418
  C   -4.17662000886131     -2.38977326360505     -0.26011244841536
  C   -4.85086814230653     -1.33568100617944      0.59761357701589
  N   -2.75506505550504     -2.18084758657328     -0.45697421318814
  O   -3.02927398770220     -0.57167783442167     -2.04508744163453
  C   -2.27878979244159     -1.24633970882042     -1.31890991792170
  C   -0.78920163861082     -1.07469312057739     -1.34772577845232
  O   6.89692410302613     -3.96696106143117     -4.11826988454984
  C   0.01772268127087     -1.31321135122674     -0.22937992421871
  C   -0.19301430994245     -0.61537365267997     -2.53166993042998
  C   4.72285951944765     -3.45203635981187     -3.28673601127718
  C   6.13410228041499     -3.14312337521493     -3.54688728047205
  C   1.40025795829394     -1.11111706240240     -0.27376746647997
  C   1.18391998136184     -0.42331157377236     -2.59390543820773
  C   3.84708122526823     -2.60886833272178     -2.68115246419122
  C   6.54392096774628     -1.84005111376910     -3.09461253342181
  C   1.98990410846531     -0.66828475446214     -1.46973141619644
  C   4.28322371832824     -1.31610524687365     -2.24825177818890
  C   5.66071944154729     -0.98431602113519     -2.47926375060132
  C   3.44883194232620     -0.41163370251187     -1.59033768418155
  O   6.15398472890996      0.23279789049242     -2.07910671589817
  C   3.97230992227291      0.87513887969794     -1.24076958933376
  H   5.02531109277003      5.12440334851715      0.17829770133888
  C   5.33611341581108      1.15412658194683     -1.49076229455987
