# Supplementary material for: Fluorescence Quenching Properties and Bioimaging Applications of Readily Accessible Blue to Far-Red Fluorogenic Triazinium Salts
Source: J Am Chem Soc. 2025 Dec 28;148(1):1183–96. doi: 10.1021/jacs.5c17428 (PMC12814330; doi:10.1021/jacs.5c17428)
Supplement: Supplementary file 3 [file ja5c17428_si_002.zip › Tz_SulfoCy3_complex.xyz]

83
Coordinates from ORCA-job orca
  C   4.49722362964405     -0.08020262924287      0.20679088416298
  C   4.21707722781040     -1.57297855503652     -0.00066240351366
  C   3.83352455020152      0.77027274029571     -0.89934854950974
  C   4.09001860848998      0.40241208309306      1.61545546736096
  C   6.00628811891811     -0.03571074521601      0.05358408410033
  N   5.39193928324200     -2.21279567887438     -0.24609428495557
  C   3.00219094847405     -2.25452974096246      0.02703607547108
  C   6.48321575394974     -1.32352537363657     -0.22145397128848
  C   6.88464006413450      1.03322981028306      0.13431180907081
  C   5.51165863147306     -3.64328480205239     -0.49703049262327
  H   -4.54921604207409      5.49274070099658     -0.65387722420309
  H   -5.58760329364728      4.77144761912738      0.60093549588780
  H   -6.33189046592008      5.39174915654716     -0.89273263463705
  H   -2.64232387939245     -2.84797994848547     -2.50389602332552
  H   -2.81435722302340     -0.39625763232142     -2.14978542660972
  H   -7.08903299650439     -0.73993955013321     -1.76107960528729
  H   -6.92422158163347     -3.19728427602430     -2.10594455597436
  H   -6.29766798760880     -1.75348780047162      1.37700539539129
  H   -4.55766265079869     -3.44815410680410      0.85147165789345
  C   1.75637823564554     -1.68184266780581      0.29190056636536
  C   7.83799947984460     -1.58406451743141     -0.42994008069858
  C   8.25265583757827      0.79101394809087     -0.06801909116397
  C   0.57075795386811     -2.41816168266863      0.30822805506324
  C   8.71904968897834     -0.50109258158889     -0.34759868396100
  C   -0.69397692491471     -1.90850413509480      0.59567883108099
  C   -1.09618575477905     -0.48663869957786      1.00700848040684
  N   -1.80410807571417     -2.69392328540421      0.58348482371872
  C   -2.60163586979600     -0.63030760650974      1.14150096655546
  H   -3.32209651368418      1.36230870909191      1.58682490749974
  H   -2.84089583226916     -4.45437035945077      0.15621331271080
  H   -1.31884371219886     -4.68789367585147      1.06659732311755
  H   -1.27935708351588     -4.28848616441944     -0.68019253305809
  H   -1.03236536885019      0.28029380023458     -1.04437772524846
  C   -0.49394671329915     -0.14085652964253      2.39122712684754
  C   -0.72188977967926      0.58239896349646     -0.03717467061401
  C   -1.80760906363058     -4.11592369885818      0.26571589128125
  C   -2.95978514033629     -1.96665789978780      0.92390310707391
  C   -3.57284963643105      0.31221709110468      1.43736006363918
  C   -4.27681531336212     -2.41052965798860      1.02226857924470
  C   -4.90851824860687     -0.11244005118148      1.51924098138292
  C   -5.25142797071286     -1.45564055559192      1.32038515207950
  C   -4.77348569041414     -3.17840450345452     -2.33542857258100
  C   -6.02290570298881     -2.58344192128376     -2.12654182175938
  C   -6.12013211250337     -1.20687328346666     -1.93428128381816
  C   -4.96234186512815     -0.40914677532360     -1.94360739238443
  C   -3.71009902976018     -1.01378962015397     -2.14507567809200
  C   -3.61908001557507     -2.38956185607590     -2.34549837257614
  C   -5.06438378216762      1.04401708157918     -1.75246665618914
  N   -6.26584667259369      1.64223987004891     -1.92514109565992
  N   -6.38004013697346      2.91226825507451     -1.58121050883858
  C   -5.29130178881243      3.53744130728480     -1.08657978404281
  N   -4.04611451693579      3.03097029363957     -1.23211223298698
  N   -3.93278858717907      1.75887963604495     -1.56156011782754
  C   -5.44795408728543      4.88744588317814     -0.48442277846980
  H   2.73981391085129      0.72117321486511     -0.83773373966362
  H   4.14246355456879      1.81765904311090     -0.78185500728431
  H   4.14327577467994      0.42272237993862     -1.89395337253797
  H   4.53748658574092     -0.23473268376534      2.38977941153507
  H   4.44965936502231      1.43042304132691      1.75779056760580
  H   3.00111974251824      0.40052724901196      1.74566357714058
  H   3.02308006364921     -3.32857589766776     -0.17028319528434
  H   6.53457680065343      2.04483206291484      0.34076116313940
  H   5.11144489967441     -4.20852883551644      0.35496337804903
  H   1.70640003181987     -0.61501116036271      0.49736208845819
  H   8.21256904534683     -2.58217480314363     -0.65402496786370
  S   9.43120472240033      2.13918878058764      0.09404319521326
  H   0.64713710575199     -3.48517760603033      0.08885651843471
  H   9.78452888993193     -0.66223929432215     -0.51132041343457
  H   -0.87376998021202      0.83805473587680      2.71374656738284
  H   -0.78094619245636     -0.89204371087189      3.13910474020365
  H   0.60116194463219     -0.09244668647709      2.34365754006667
  H   -1.23047034977708      1.52231314598545      0.21497603084087
  H   0.35712466002717      0.77477951068925     -0.04639932512778
  H   4.95857050032875     -3.91564915906919     -1.40601826897369
  O   9.98228509362669      2.00276462382913      1.46410377046636
  O   10.44673258043466      1.91590778199867     -0.95991366859972
  O   8.65010035706758      3.38161767592791     -0.09633636774187
  S   -6.19194597141056      1.06927477274851      1.93408536357361
  O   -5.68433324924218      2.38358648852682      1.47676982508856
  O   -7.40570361407480      0.62324263148145      1.21517559425833
  O   -6.33394167347472      0.99115235725067      3.40821734995944
  H   -4.69965623828802     -4.25670783591744     -2.48313139098993
  H   6.56611255655727     -3.89633794886486     -0.62991954262353
