# Supplementary material for: Fluorescence Quenching Properties and Bioimaging Applications of Readily Accessible Blue to Far-Red Fluorogenic Triazinium Salts
Source: J Am Chem Soc. 2025 Dec 28;148(1):1183–96. doi: 10.1021/jacs.5c17428 (PMC12814330; doi:10.1021/jacs.5c17428)
Supplement: Supplementary file 3 [file ja5c17428_si_002.zip › Tz_SulfoCy3_conjug.xyz]

100
Coordinates from ORCA-job orca
  C   4.42769086863666      1.07677411912697     -0.32142208115505
  C   4.13680644675765      0.03783552587255      0.77109928682509
  C   3.66814326485141      0.76079691976764     -1.63140866360784
  C   4.13970369406353      2.51174935327915      0.16484935393815
  C   5.91529212286559      0.87696798379938     -0.53715912259362
  N   5.28411736816370     -0.63836437539913      1.05268470909130
  C   2.93681061326968     -0.19154580698645      1.44442252234210
  C   6.36799520983062     -0.15116009345716      0.29464634008246
  C   6.79648267928894      1.52328888699006     -1.39146763184949
  C   5.39726084356949     -1.85862581780187      1.85572305265880
  H   -10.50521486351120      0.81801043771009     -1.27822499530394
  H   -9.73695871658709      0.74118612401219     -2.90414362891361
  H   -9.22544568976528      1.97208514671260     -1.71266407325443
  H   -3.64583957901534     -2.69363657572469      3.02589716411128
  H   -5.78496709338232     -1.75554692873293      2.19263433694684
  H   -4.19455342340933     -1.68654416593831     -1.81008675368164
  H   -2.05728319773643     -2.63349189128742     -0.97459265806048
  H   -1.32590215101831     -3.15959898716730      2.66776429708200
  H   -1.52797555337694     -4.48421953317334      1.50889339497026
  H   -6.26366798399575      1.72644075686148      1.97577574978412
  H   0.07687103799481     -2.04911135654737      0.95406470663330
  H   -4.48263484356179      0.65787840719032      3.35840283659979
  C   1.70358190643760      0.36883100970820      1.12374024619341
  C   7.70100420115073     -0.56502356447301      0.31265121003839
  C   8.14044012915757      1.12130228587693     -1.39111971645865
  C   5.46305568653505     -3.11190544383258      0.96358358932075
  C   0.54863483250764      0.15404007725574      1.88480859025143
  C   8.58485024526487      0.09207250063713     -0.54722219463689
  C   4.31431076136042     -3.23994773587901     -0.04173786187071
  C   -0.72011216955838      0.63305092020375      1.56404937808533
  C   2.95881585695882     -3.58064686239162      0.58504556732873
  C   -1.17426973316535      1.38324690856768      0.30727631462053
  N   -1.78651186509076      0.46527330004484      2.39046615572126
  C   1.79666817762365     -3.34594575781799     -0.39698272722119
  C   -2.66087510523761      1.53146896020841      0.57220581845360
  H   -3.43429675886763      2.52764354101644     -1.18053600863084
  H   -2.71251256108097     -0.18034574687006      4.14681077117146
  H   -1.04878413865081      0.43892928287185      4.35895303751188
  H   -1.32534200157817     -1.17175302467535      3.63084788215084
  H   -1.38403076287426     -0.40451833921857     -0.92859289246960
  C   -0.52858197739126      2.78854846562378      0.23624594671513
  C   -0.91471250921135      0.58448748013878     -0.98388621080912
  C   -1.71229134982124     -0.14778490297193      3.70941628175092
  C   -2.96425410170533      1.00277822511349      1.83524913608934
  C   0.50018203049558     -3.89628778054047      0.16372170999799
  C   -3.65309172164536      2.11219963102826     -0.19591291159417
  C   -4.24619628391009      1.06128682031447      2.37521142408084
  N   -0.24712532449453     -3.01241877454274      0.87594534990947
  O   0.17597182886682     -5.08863272962932      0.02406132842489
  C   -4.95696884418078      2.17027698008522      0.32844718457635
  C   -5.24514344099706      1.65973892974908      1.59755879793486
  C   -1.44630579918976     -3.38960208610611      1.59782912688797
  C   -2.71102866177321     -2.74377993594676      1.07935283976936
  C   -2.87708891972467     -2.44537487869579     -0.28012901947991
  C   -4.07530300172738     -1.91517139850477     -0.75106764805234
  C   -5.14124381085666     -1.67404377740426      0.13244464906941
  C   -4.96767613164494     -1.94983589139362      1.50001984565359
  C   -3.76727810054343     -2.47917363740531      1.96232475178462
  C   -6.42384965049941     -1.16999599366326     -0.37139375875443
  N   -7.33763901062441     -0.70604114079623      0.51172141662712
  N   -8.41425753284063     -0.11066893379312      0.03892322008322
  C   -8.51953234665111      0.02890776050306     -1.30237447115311
  N   -7.79143639065626     -0.72127938911711     -2.15288744726020
  N   -6.72558494068515     -1.34354695190543     -1.67932734595948
  C   -9.56813260107604      0.93427802370529     -1.83881777298697
  H   2.59142399606847      0.93990613142225     -1.53049305643149
  H   4.04895108127351      1.41613732659525     -2.42620213952807
  H   3.82563831910307     -0.28312804326654     -1.93269991128786
  H   4.46054456594995      3.22531852310893     -0.60599854707786
  H   3.06891639628872      2.66052241316353      0.35034378730617
  H   4.68870194929700      2.72608285221960      1.09155233597156
  H   2.95527871805895     -0.86753438740127      2.30031054881967
  H   6.47048498996163      2.32200387186786     -2.05759733772541
  H   6.30641429111364     -1.77698471422232      2.46630544736618
  H   1.62607571860522      0.99609829769861      0.23928600050371
  H   8.05237084253225     -1.36447253070891      0.96342454951561
  S   9.32762265981205      1.94702565734587     -2.46180217675446
  H   6.41971555200297     -3.11000722221636      0.42126649806499
  H   5.48447189104737     -3.98408778493019      1.63613663211050
  H   0.65809951132781     -0.41904784806594      2.80849934752274
  H   9.63352102841982     -0.20537341014558     -0.56721642295523
  H   4.22774843622777     -2.30624228329533     -0.62193114814787
  H   4.57303172163048     -4.01855950596040     -0.77593981687649
  H   2.96107858561354     -4.63224259896720      0.91293680729657
  H   2.78300364217001     -2.97246551902256      1.48490130302267
  H   1.70844529490360     -2.26840535315239     -0.60576127242495
  H   1.99718438637418     -3.86367151429693     -1.34588480341389
  H   -0.98967956891246      3.34899979046486     -0.58792228160375
  H   -0.69228216314735      3.34059350126897      1.17118547018617
  H   0.55010808054898      2.72435561303132      0.04974844205259
  H   -1.34374806754425      1.12863782184124     -1.83605365772152
  H   0.15837395323269      0.45141781317398     -1.16536239463841
  H   4.54926788635946     -1.89849583803750      2.54572310455195
  O   10.05184346724487      0.85991513054671     -3.16001984649331
  O   8.52705216514762      2.79773116657908     -3.36972164746349
  O   10.19749701887618      2.72495269941224     -1.54792858755365
  S   -6.24782568341490      2.89570062711490     -0.68446390502597
  O   -5.71338153521600      4.20003401798914     -1.13930412504697
  O   -6.42944125008313      1.93538173948663     -1.79985091116806
  O   -7.43696443611077      3.02150127127408      0.18443344803710
