# Supplementary material for: Fluorescence Quenching Properties and Bioimaging Applications of Readily Accessible Blue to Far-Red Fluorogenic Triazinium Salts
Source: J Am Chem Soc. 2025 Dec 28;148(1):1183–96. doi: 10.1021/jacs.5c17428 (PMC12814330; doi:10.1021/jacs.5c17428)
Supplement: Supplementary file 3 [file ja5c17428_si_002.zip › Tz_TAMRA_complex.xyz]

72
Coordinates from ORCA-job orca
  H   -4.04197564236874      1.64544442072317      2.46638041175953
  H   -3.97865723569689      3.26366096483182      1.68182661068582
  H   -3.54041207731007      3.07557474050496      3.39583510341050
  H   4.47054041258005     -0.26210922003799      1.96427522234390
  H   2.01476128812545     -0.04626027903865      2.26764885183124
  H   2.12943925795209      3.85553808522118      0.44141894334048
  H   4.58895325579321      3.64871808460787      0.15011937115098
  C   -3.49800992819072      2.59538069433617      2.40520676736802
  N   -0.16085920266441      3.13283840705011      1.03631227882540
  N   -1.44911735487907      3.28789386150232      1.27568226491341
  C   -2.07819477544997      2.35677648959668      2.02798064040540
  N   -1.49222572385318      1.20763695765597      2.42691057209553
  N   -0.20249302929811      1.05112979708222      2.18802536544821
  C   0.46086703246121      2.04815854918074      1.55883334332753
  C   3.96143006557785      0.64608744912521      1.64061075435878
  C   2.58406774764269      0.76397283920773      1.81567427851039
  C   1.91496869167715      1.92269195329987      1.38503623234479
  C   2.64859591060827      2.96052153968157      0.78095750238151
  C   4.02658195337424      2.83910290354364      0.61661765372153
  C   4.68685987586476      1.68150930091045      1.04281391328807
  H   5.76421298765761      1.58462538795721      0.90339315049540
  H   -6.42461349040267      0.97432953882564     -0.94546297167487
  H   -6.65730933027467      2.71951427879064     -0.67470392033705
  H   -5.98989362513308      1.70501892432163      0.62678678858730
  H   -3.64703774582286      4.01877870320704     -1.11758681109724
  H   -5.35347478260496      4.02479052898164     -1.63338796381825
  H   -4.11245518829074      3.29166780553132     -2.68236632305305
  H   -1.18599268512449     -5.96074005382706      0.66471338951516
  H   -0.29956068685076     -3.35165537669873      3.99439800012013
  H   -4.84500715195455     -0.21224839358390      0.25524664070971
  H   -0.11051444208177     -1.43142108787209      2.41277740236950
  C   3.37986079187378     -0.07265612417581     -1.62717828982851
  C   3.26395487305873     -1.33271179349296     -0.95140498883554
  C   2.20028842915813      0.68253846706430     -1.84101033697082
  N   4.58817293524357      0.38602693917717     -2.03929440426252
  C   2.04918409337400     -1.77779602255530     -0.49577460296611
  H   -2.99543612836918     -1.77273147402099      0.60193721734608
  H   -2.12921012550350      2.48607579205379     -1.83346764599075
  H   5.80213988653196     -1.33477280079309     -2.34224794720704
  H   5.91543072357562     -0.60092508773108     -0.71581760097093
  H   6.66444459480729      0.20864093156665     -2.11181352809255
  H   4.29134544010328      2.47963668774227     -2.16151314820415
  H   4.11988951625545      1.60545695913496     -3.71075078464547
  H   5.73469629207951      1.84710167493508     -2.99182703602024
  H   1.98223236939282     -2.73528325378876      0.02083996181145
  H   2.22104129266816      1.64672589377243     -2.34205896627709
  H   4.14929371457177     -1.94230231504765     -0.78841613060302
  O   -1.31599831839650     -5.25269415500338     -1.74906976791207
  O   -0.91528456545116     -3.04374644585193     -2.02593864037020
  C   -1.04476132713787     -4.09707484769460     -1.32145839183449
  C   -6.00420395181064      1.86907029915802     -0.46132140645463
  C   -4.42802221137680      3.44271590545135     -1.63799281475110
  C   -0.75620506961977     -4.78644015057162      2.43820631188097
  N   -4.66731805355383      2.16790041059417     -0.96888499425041
  C   -0.94889916980428     -4.97592751229783      1.06917888106652
  C   -0.45220879913886     -3.51043418491655      2.92570775091743
  C   -3.85959175927114      0.03662125764019     -0.13110858223516
  C   -3.65319245057834      1.27825796320304     -0.81710527666927
  C   -0.84223432171415     -3.90439310477014      0.17393009330403
  C   -0.34336073460597     -2.43259265197798      2.04452065413929
  C   -2.82127604952412     -0.84021377388038      0.06505424533108
  C   -2.35429982176171      1.55926671231972     -1.31205876707680
  C   -0.53822140910177     -2.62552810098127      0.66828378945610
  C   -1.51114738668900     -0.57030672140676     -0.40895116557276
  C   -1.32924996047366      0.65405290617144     -1.10547458024577
  C   -0.41300876541346     -1.44481874189403     -0.22717679477373
  O   -0.09909419647618      1.01343581833288     -1.59164546114891
  C   0.86105417544879     -1.02119461711595     -0.67331454128378
  C   5.80378599737027     -0.38294707325978     -1.78797820225128
  C   4.68386806541710      1.64730766210267     -2.76547119417930
  C   0.99078126624332      0.21106970869819     -1.36908812533842
  H   -0.84195826246454     -5.62939983050890      3.12579874864216
