# Supplementary material for: Fluorescence Quenching Properties and Bioimaging Applications of Readily Accessible Blue to Far-Red Fluorogenic Triazinium Salts
Source: J Am Chem Soc. 2025 Dec 28;148(1):1183–96. doi: 10.1021/jacs.5c17428 (PMC12814330; doi:10.1021/jacs.5c17428)
Supplement: Supplementary file 3 [file ja5c17428_si_002.zip › Tz_TAMRA_conjug.xyz]

77
Coordinates from ORCA-job orca
  H   -9.68107438610871      1.74787519053375      7.67472386663131
  H   -8.65027162719886      3.10910600128897      7.18043056971115
  H   -8.00648154085494      1.90604958633286      8.32081560074332
  H   -7.63958952243107     -0.49832432675151     -0.47662304805533
  H   -8.56485947030760     -0.05652840509503      1.77829992605736
  H   -4.56695800146484      0.05588501599391      3.39113250451532
  H   -3.64585097840995     -0.39384347657072      1.13755325479529
  H   -5.45918081540055     -1.71302765945353     -1.58183299070407
  H   -5.42357692818850      0.02781000463892     -1.90166083858908
  H   -3.15628431255006     -1.71397913002300     -1.24531217578516
  H   4.32058986875940     -2.51074222018231     -7.41835597827742
  H   4.46486570544656     -4.05441385659530     -6.52814795278766
  H   5.75905853754871     -3.53714058531088     -7.63742636985705
  H   7.51606291322004     -1.35555255808711     -5.89741851174322
  H   7.54147423760817     -2.90096063401983     -6.78581199195252
  H   7.64326839522315     -2.89890440296646     -5.00597586537056
  H   -1.32202784004754     -1.71703260180349     -0.28499728484655
  H   -1.04175320914427      1.89887060759308     -2.63857601275061
  H   3.06600778714792     -2.54058240242958     -5.51800757404087
  H   1.43782907298813      1.66151526430373     -2.65371168404187
  C   5.33457943699061      1.82500110795450      1.34750895587880
  C   3.90610244810573      1.79853115558883      1.48508427805701
  C   5.91165448334643      1.16117193706376      0.23450635047165
  N   6.10861785261475      2.46977316844642      2.25647546983085
  C   3.12222021429497      1.14522375094989      0.56724313063166
  H   1.83625804531167     -1.55382927023777     -3.65187800948410
  H   6.80730235395705     -1.18120168277401     -3.72958073884588
  H   4.95642822892877      2.47909748074015      4.04230788286617
  H   4.81265746392339      3.95576797783915      3.04493954571837
  H   6.30172401708567      3.64450162896283      3.96962261049076
  H   7.86573010123051      2.97394955450010      1.17739922639548
  H   7.96114891889739      1.44962063355042      2.10455646265641
  H   7.99925748596821      3.01478525003631      2.95518475425758
  H   2.03950582976098      1.13223497891837      0.69418875812849
  H   6.98597295301964      1.15155771865362      0.06750613803559
  H   3.43359192491326      2.29865366826043      2.32718228497918
  O   0.54563731143585     -3.09535026370536      0.50325158155806
  O   2.56427154018508     -2.32938309375968     -0.17696951762949
  C   1.29666146704528     -2.28047889782201     -0.09986299777212
  C   -8.64947990112564      2.03869358861896      7.44254103743375
  N   -6.32809280707299      0.46885835308369      5.11525378210828
  N   -6.81438733545313      0.95091580305077      6.24405845826421
  C   -8.13098282319142      1.25177919849099      6.29174830892817
  N   -9.00368444848049      0.77485896940476      5.37794665600625
  N   -8.51950007349968      0.28934050064527      4.24912811507392
  C   -7.17689025766127      0.30698136962081      4.07271591858252
  C   -6.96387175911103     -0.38101464254118      0.37329688912109
  C   -7.48729397747560     -0.13279059244557      1.63661549426213
  C   -6.62891806446533      0.02512234949102      2.74202089250331
  C   -5.24061851714357     -0.06768826177606      2.54399441004651
  C   -4.72507136332803     -0.32003365833283      1.27441741776701
  C   -5.05467069622420     -0.75574660632825     -1.22297371219153
  C   -5.57693160985179     -0.48036728919824      0.17522685743638
  N   -3.61108957476594     -0.81036794241141     -1.33077513769791
  O   -3.35695714737212      1.43374115137720     -1.63001728854228
  C   -2.85324057399407      0.30576649137933     -1.48918165619877
  C   5.02406044306962     -3.18596753513275     -6.90821272535497
  C   7.18591582880660     -2.40594413271416     -5.87815052628351
  C   -1.36674295021761      0.10290039936324     -1.48904071511788
  N   5.72959211337686     -2.49685754708513     -5.82924880033774
  C   -0.74860927226567     -0.96881714622045     -0.83469138475929
  C   -0.56632311503732      1.05601084934178     -2.13699681701918
  C   3.61508425847766     -2.03222870995991     -4.72902779143925
  C   5.04676302592098     -1.95050981922917     -4.79188956470124
  C   0.64206679653299     -1.10866711163185     -0.82377965941325
  C   0.81894432187119      0.92293624946239     -2.14199060359562
  C   2.92336496695987     -1.47658664461062     -3.68181834937540
  C   5.72463082463248     -1.28047422076324     -3.74113841089998
  C   1.43313434569770     -0.15622944909301     -1.48586851378731
  C   3.58398945359196     -0.80048357025156     -2.62070145364840
  C   5.00221717274752     -0.73002520492042     -2.69886136665003
  C   2.91773728783300     -0.23490558862180     -1.50946290916014
  O   5.73061584116215     -0.10068143646705     -1.72428371826671
  C   3.68136513901388      0.47266502887520     -0.55268403490392
  C   5.50570403104520      3.17259037981461      3.38729184514814
  C   7.56115723734663      2.47541094520702      2.11116419633730
  C   5.09754208590014      0.51284661964513     -0.67558896875084
